# Supplementary material for: Quantitative Trait Locus and Haplotype Analyses of Wild and Crop-Mimic Traits in U.S. Weedy Rice
Source: G3 (Bethesda). 2013 Jun 1;3(6):1049–59. doi: 10.1534/g3.113.006395 (PMC3689802; doi:10.1534/g3.113.006395)
Supplement: Supporting Information [file supp_g3.113.006395_TableS4.xlsx]

## Sheet: Table S4
Table S4 Phenotypic data for wild and crop-mimic traits segregating in the F2 EM93-1/US1 population. Refer to Table 1 for trait abbreviation.
Individual	AN (length)	AN (%)	PC	HC (v)	HC (L*)	HC (a*)	HC (b*)	SW (g)	SN	FT (d)	SH (%)	SSP (%)	LSC	PH (cm)	PHv (4w)	PHv (6w)	PHv (8w)	PHR (w6/4)	PHR (w8/6)	TNv (4w)	TNv (6w)	TNv (8w)	TNR(w6/4)	TNR (w8/6)	RTN	SD (%)
F2-001	4.21538	98.4615	Red	Straw	58.4267	4.44333	25.2233	2.9341	392	87	38.6364	79.3103	Purple	106	23.5	54.5	75	131.915	37.6147	1	6	16	600	166.667	9	78.8741
F2-002	0.304531	43.1644	Brown	Black	34.2833	2.92667	7.19	1.93702	651	74	36.1111	91	Purple	102	24.5	52	68	112.245	30.7692	1	4	10	400	150	9	33.2784
F2-003	0.477826	74.9565	Red	Black	36.3233	3.07	9.69	2.51304	575	70	13.6842	96	Purple	138	24.5	57.5	79	134.694	37.3913	1	5	14	500	180	6	75.3465
F2-004	0	0	White	Black	32.8933	3.23667	6.72667	2.20472	508	63	60	94	Purple	77	23	52.5	72	128.261	37.1429	1	4	11	400	175	10	86.604
F2-005	0.136329	42.5499	Brown	Black	36.94	2.84333	10.72	1.96313	651	71	66.6667	60	Purple	100	22.5	59	86	162.222	45.7627	1	6	14	600	133.333	8	64.9397
F2-006	0.527088	94.3567	White	Black	36.2167	2.80333	10.6633	1.99549	443	70	92.0635	86	Green	100	22.5	49	66	117.778	34.6939	1	5	15	500	200	7	95.6261
F2-007	0.882075	97.1698	White	Black	36.8333	2.72333	9.73667	2.16994	770	74	88.2353	85	Purple	117	22	53	75	140.909	41.5094	1	4	12	400	200	9	51.2656
F2-008	2.18519	96.2963	Brown	Black	32.24	2.20667	4.81667	2.7861	154	79	0	86.8421	Purple	69	21	40.5	52	92.8571	28.3951	1	4	11	400	175	7	26.3393
F2-009	0.0575	13	White	Black	34.0367	3.21	7.24667	2.41095	473	70	43.5897	88	Purple	110	21	49.5	70	135.714	41.4141	1	4	9	400	125	6	98.9744
F2-010	1.41667	91.1111	White	Straw	54.0033	5.05333	18.62	2.37992	125	61	50	36.7816	Green	105	27	58	75	114.815	29.3103	1	4	11	400	175	12	75
F2-011	2.43548	100	White	Black	39.2533	2.95	12.32	2.2935	810	79	88	87.3494	Purple	137	30	59	71	96.6667	20.339	1	4	11	400	175	8	56.4744
F2-012	0.818182	83.6364	Brown	Black	32.2667	2.49	5.51333	1.96291	261	74	36.3636	70	Purple	122	25	50	63	100	26	1	3	9	300	200	6	51.4427
F2-013	0.0125	5	White	Straw	57.2833	5.87333	23.2567	2.1985	40	60	50	90	Purple	85	27	56.5	72	109.259	27.4336	1	5	14	500	180	12	77.7778
F2-014	0.476852	61.1111	Red	Straw	57.2833	5.87333	23.2567	2.2572	466	79	84.3137	76.5957	Green	129	27	57	73	111.111	28.0702	1	4	11	400	175	9	74.3282
F2-015	1.07468	79.2208	Red	Black	34.14	2.93667	8.84667	2.22414	526	70	51.7241	89	Green	105	27.5	59	76	114.545	28.8136	1	3	8	300	166.667	6	99.1228
F2-016	0.107143	28.5714	Brown	Black	37.77	2.41	8.17667	2.07263	358	70	18.4211	40	Green	70	25.5	48.5	59	90.1961	21.6495	1	6	20	600	233.333	10	78.8678
F2-017	1.4399	89.4231	Red	Black	38.1667	3.12	9.53667	2.3927	574	70	47.3684	95	Purple	128	28	62	81	121.429	30.6452	1	4	11	400	175	6	98.726
F2-018	0.045	10	White	Straw	57.2833	5.87333	23.2567	2.44448	116	66	25	30.9859	Green	105	29.5	60	74	103.39	23.3333	1	4	11	400	175	7	100
F2-019	4.12162	100	Red	Black	31.69	2.31	6.21	2.02209	774	66	62.8571	84	Purple	134	26.5	53	66	100	24.5283	1	4	13	400	225	11	8.90152
F2-020	1.09874	74.7899	Red	Black	36.14	3.33333	11.1167	2.16228	646	72	87.5	92	Purple	116	26.5	56.5	73	113.208	29.2035	1	4	11	400	175	10	57.1873
F2-021	0	0	Red	Black	35.4967	2.75667	5.31	2.14286	98	67	42.8571	50	Purple	105	27.5	54	66	96.3636	22.2222	1	4	14	400	250	7	75
F2-022	0.0277778	8.88889	Brown	Black	36.44	3.3	8.99333	2.41003	380	71	69.8413	92	Purple	110	28	60.5	78	116.071	28.9256	1	4	11	400	175	6	94.7477
F2-023	0.274691	72.8395	Red	Straw	54.5867	5.27333	20.8067	2.27969	290	67	75	48.4848	Purple	118	29	62	79	113.793	27.4194	1	5	12	500	140	8	42.7685
F2-024	3.05412	100	White	Black	31.7	2.11667	5.24	2.37972	253	66	76.1905	92	Purple	100	25.5	48	58	88.2353	20.8333	1	5	14	500	180	6	76.8485
F2-025	0.479167	67.8571	White	Straw	54.5867	5.27333	20.8067	1.97788	99	67	44.4444	28.5714	Purple	89	20	53	79	165	49.0566	1	4	11	400	175	9	84.6154
F2-026	0.477273	68.1818	Red	Straw	55.3467	4.8	20.49	2.13931	262	74	52.6316	50	Purple	100	24	55	75	129.167	36.3636	1	3	8	300	166.667	7	83.7522
F2-027	0.505747	80.4598	Brown	Black	33.59	2.75667	6.67	2.30817	251	67	31.4286	48.1928	Purple	95	23	48	63	108.696	31.25	1	4	11	400	175	7	12.5685
F2-028	3.32042	100	Brown	Black	31.83	2.08667	5.10667	1.90077	390	74	8.97436	86	Purple	141	23.5	53	72	125.532	35.8491	1	3	8	300	166.667	5	62.0448
F2-029	1.10606	90.9091	White	Black	38.9367	3.13667	11.2467	2.121	432	69	49.0566	92	Purple	105	24.5	56.5	77	130.612	36.2832	1	3	8	300	166.667	8	86.0731
F2-030	0	0	Red	Black	36.38	1.86667	2.42667	2.08961	76	67	50	27.7778	Purple	110	25	55	73	120	32.7273	1	3	8	300	166.667	6	25
F2-031	0.916667	87.5	White	Black	31.1533	2.12667	4.8	2.2032	186	67	8.10811	60.6061	Purple	135	23	46.5	60	102.174	29.0323	1	4	11	400	175	5	58.7684
F2-032	1.02961	82.8947	Red	Black	37.18	2.99667	9.55	2.2349	237	75	37.931	80	Purple	110	22	45	59	104.545	31.1111	1	4	11	400	175	8	68.1869
F2-033	0.05	20	Red	Straw	57.6067	5.43667	23.1867	2.3504	475	81	64.1791	73.913	Purple	130	27	58	75	114.815	29.3103	1	3	8	300	166.667	7	52.5881
F2-034	0.392857	71.4286	White	Black	34.9833	2.25	5.06	2.2175	112	64	58.3333	35.9551	Purple	118	23	57	81	147.826	42.1053	1	4	11	400	175	9	100
F2-035	1.77778	100	White	Black	34.9833	2.25	5.06	2.23667	18	65	80	28.5714	Purple	80	25.5	49	60	92.1569	22.449	1	4	11	400	175	5	80
F2-036	1.53125	87.5	Red	Black	34.9833	2.25	5.06	2.34604	48	69	100	1	Purple	130	26.5	57	74	115.094	29.8246	1	3	8	300	166.667	5	50
F2-037	1.40789	97.3684	Red	Black	39.8667	2.99667	11.0367	2.2206	271	74	73.6842	86	Purple	83	19	43.5	62	128.947	42.5287	1	4	11	400	175	7	57.3524
F2-038	0.68254	73.0159	White	Black	35.2367	1.97333	5.15	1.7152	124	66	50	25	Purple	115	24	47.5	60	97.9167	26.3158	1	4	12	400	200	10	93.75
F2-039	1.27083	86.1111	Red	Black	35.2367	1.97333	5.15	2.33523	44	79	40	14.433	Purple	143	28	60	77	114.286	28.3333	1	3	9	300	200	5	10
F2-040	2.66791	97.0149	Red	Black	35.35	2.85333	8.49	2.3415	434	79	92.0635	92.9577	Purple	105	23	56	79	143.478	41.0714	1	4	11	400	175	7	44.866
F2-041	0.316092	55.1724	Red	Straw	50.61	4.73333	21.3733	2.1248	226	67	43.2432	52.5926	Purple	115	25	60	83	140	38.3333	1	4	13	400	225	6	69.4243
F2-042	0.05	20	White	Black	35.8767	2.61	7.19333	2.37022	180	61	58.3333	13.3333	Purple	105	22	50	69	127.273	38	1	4	12	400	200	15	79.6291
F2-043	0.215596	51.3761	White	Black	34.3533	3.17	7.96333	2.3048	361	66	69.4444	92	Purple	123	25.5	56	74	119.608	32.1429	1	3	8	300	166.667	10	56.5269
F2-044	1.625	95.9459	White	Black	36.1833	2.43333	7.07333	2.2869	161	71	47.8261	20	Purple	119	23.5	49	64	108.511	30.6122	1	5	14	500	180	7	78.7976
F2-045	0.763514	72.973	Brown	Black	33.8933	2.05667	6.9	2.1004	289	69	16.6667	66.6667	Purple	100	23	50.5	68	119.565	34.6535	1	4	11	400	175	8	98.5816
F2-046	1.37887	97.9381	Brown	Black	34.3833	2.52667	7.16333	2.3811	213	67	33.3333	33.6842	Purple	125	20	51.5	76	157.5	47.5728	1	3	8	300	166.667	7	22.3388
F2-047	0.7525	83	Red	Black	35.8367	2.64	8.38667	2.5035	237	74	37.931	50	Purple	82	20	43.5	60	117.5	37.931	1	5	14	500	180	8	29.0453
F2-048	0.4625	60	Brown	Black	35.8367	2.64	8.38667	2.00275	40	69	50	74.2857	Purple	103	21.5	47	64	118.605	36.1702	1	5	14	500	180	8	16.6667
F2-049	0	0	Red	Black	35.27	3.04333	7.78333	2.2706	516	75	71.875	86	Purple	100	24	51	67	112.5	31.3725	1	4	13	400	225	8	72.6172
F2-050	2.26408	91.5493	Brown	Black	34.0467	2.16667	7.39667	2.7153	350	72	38.4615	98	Purple	60	21	44	59	109.524	34.0909	1	6	16	600	166.667	13	25.1104
F2-051	0.368182	78.1818	Red	Black	32.5467	2.43333	4.85	2.2582	217	72	38.0952	92	Purple	77	21	40	51	90.4762	27.5	1	3	11	300	266.667	10	33.9159
F2-052	1.04412	88.2353	Red	Black	32.5467	2.43333	4.85	1.9949	51	69	0	1	Purple	115	23	53	73	130.435	37.7358	1	4	13	400	225	9	8.33333
F2-053	2.82143	100	White	Black	35.3933	2.76	7.96333	2.415	331	62	63.6364	86	Purple	117	23	54	75	134.783	38.8889	1	3	8	300	166.667	15	44.7382
F2-054	2.68038	100	Brown	Black	34.3233	2.39667	7.21	2.2557	473	74	63.3333	92	Purple	128	24	51	67	112.5	31.3725	1	4	11	400	175	8	74.2878
F2-055	0.290179	62.5	White	Black	37.57	3.64333	10.1	1.9287	388	57	37.931	89	Purple	110	27	59	77	118.519	30.5085	1	4	11	400	175	13	88.9689
F2-056	1.25321	91.0256	Red	Black	34.91	2.93333	8.24333	2.0718	346	74	83.7209	93	Purple	105	22	43	55	95.4545	27.907	1	4	11	400	175	4	23.0065
F2-057	1.41438	89.0411	White	Black	34.49	3.17333	7.8	2.595	244	58	80	97	Purple	110	23.5	51.5	69	119.149	33.9806	1	3	8	300	166.667	12	51.8698
F2-058	1.12784	87.5	White	Black	35.4733	2.74	7.47333	2.3384	230	64	52.6316	80	Purple	97	22	46	61	109.091	32.6087	1	5	14	500	180	6	92.6978
F2-059	2.59	100	Red	Black	35.7867	3.15	9.29333	2.4071	474	79	88.3333	86.0215	Purple	112	22	57.5	84	161.364	46.087	1	5	12	500	140	8	69.2348
F2-060	1.30159	88.8889	Red	Black	34.95	2.64	6.23	2.398	159	63	50	39.0909	Purple	105	25	46	55	84	19.5652	1	5	14	500	180	8	12.8896
F2-061	0.521739	60.8696	White	Black	37.7433	2.48667	7.25333	2.10164	73	70	37.5	5.71429	Purple	48	20	40	45	100	12.5	1	5	14	500	180	24	44.4444
F2-062	0.658163	75.5102	Red	Black	35.35	2.31	4.11667	1.93612	98	70	42.8571	10	Purple	124	23	52	71	126.087	36.5385	1	4	11	400	175	7	61.5385
F2-063	0.0365854	14.6341	Red	Black	35.7467	2.3	4.29667	1.97244	41	63	55.5556	2	Purple	117	26	54	69	107.692	27.7778	1	4	15	400	275	9	85.7143
F2-064	0.828571	85.7143	Red	Straw	57.47	6.34	23.8233	2.25412	34	81	42.8571	12	Green	103	22	51	71	131.818	39.2157	1	5	14	500	180	7	100
F2-065	0.401408	50.7042	Red	Black	34.95	2.64	6.23	2.00704	71	72	0	10	Purple	96	22.5	46	60	104.444	30.4348	1	4	11	400	175	12	40
F2-066	2.68627	100	White	Black	31	2.52	4.82333	2.1741	273	57	72.7273	86	Purple	130	24.5	55.5	75	126.531	35.1351	1	3	8	300	166.667	12	30.8898
F2-067	0.955357	85.7143	Red	Black	35.7467	2.3	4.29667	2.17679	56	69	50	5	Purple	135	26	58	77	123.077	32.7586	1	3	7	300	133.333	6	44.4444
F2-068	2.06696	98.2143	White	Black	36.8	3.38	10.55	2.5494	409	65	80.3922	86	Purple	110	23	47	61	104.348	29.7872	1	6	19	600	216.667	8	54.0126
F2-069	0.44403	70.1493	Red	Black	31.2133	2.28667	5.60333	2.3166	341	70	93.75	80	Purple	108	24	49	63	104.167	28.5714	1	4	11	400	175	7	69.0685
F2-070	0.025	10	Brown	Black	33.2767	3.15	7.77667	2.3308	678	67	51.1905	94	Purple	128	26	60	81	130.769	35	1	4	11	400	175	8	15.2474
F2-071	0	0	White	Straw	57.47	6.34	23.8233	2.3624	402	71	73.6842	94	Purple	107	23.5	57	80	142.553	40.3509	1	4	13	400	225	7	90.8001
F2-072	0.527778	77.7778	Red	Straw	47.4133	4	15.74	2.12099	81	74	50	30	Purple	98	22.5	50	68	122.222	36	1	5	14	500	180	8	28.5714
F2-073	0.757426	75.2475	Red	Black	38.87	3.38	11.2667	2.3497	476	69	88.1356	80	Purple	82	23.5	43.5	53	85.1064	21.8391	1	4	11	400	175	8	28.4996
F2-074	0.646226	54.717	Brown	Black	35.1333	2.91667	7.44667	2.4212	237	70	38.4615	40	Purple	130	27	53	65	96.2963	22.6415	1	4	11	400	175	9	94.8215
F2-075	2.28061	97.9592	Red	Black	34.2633	2.81	8.04333	2.2177	434	70	55.5556	86	Purple	103	24	51	67	112.5	31.3725	1	3	8	300	166.667	7	63.8233
F2-076	1.36667	88.8889	Red	Black	36.6067	3.06	8.57333	2.4556	304	69	18.5185	60	Purple	130	28	58.5	74	108.929	26.4957	1	3	8	300	166.667	6	54.5552
F2-077	2.38291	100	Red	Straw	55.35	5.18	22.5667	2.4952	328	68	33.3333	60	Purple	120	25.5	53	68	107.843	28.3019	1	3	7	300	133.333	6	47.5797
F2-078	3.65094	100	Red	Black	34.5133	2.92667	8.30667	2.4833	549	69	85.8974	92	Purple	144	28	56.5	70	101.786	23.8938	1	3	12	300	300	7	7.23077
F2-079	1.98656	97.8495	Red	Black	38.9467	2.89667	10.9933	2.2578	537	68	76.4706	70	Purple	113	25.5	51	64	100	25.4902	1	4	11	400	175	8	30.7617
F2-080	0.492424	65.6566	White	Black	37.3633	3.24	9.33333	2.4673	435	68	24.1379	86	Purple	92	23	52	71	126.087	36.5385	1	3	8	300	166.667	8	68.5158
F2-081	0	0	Brown	Black	32.1133	2.59667	5.63	2.2297	441	71	61.6438	60	Purple	113	25.5	51.5	65	101.961	26.2136	1	4	11	400	175	6	38.4765
F2-082	0	0	Brown	Black	32.7433	2.52333	6.11667	2.345	197	68	40.625	50	Purple	105	25	54	71	116	31.4815	1	4	10	400	150	6	52.2608
F2-083	1.13141	96.1538	White	Black	36.05	2.84667	10.2	2.225	367	64	54.7945	60.9524	Purple	115	22.5	45	58	100	28.8889	1	4	12	400	200	5	23.1217
F2-084	1.35769	90.7692	Brown	Black	32.36	2.37333	6.03	2.4104	295	69	49.1228	70	Purple	120	21	44.5	60	111.905	34.8315	1	4	12	400	200	5	30.3907
F2-085	1.86029	94.1176	Brown	Black	33.9467	2.81	7.76333	2.2726	656	70	76.9231	80	Purple	100	26	47	55	80.7692	17.0213	1	5	14	500	180	10	62.2861
F2-086	1.30914	87.0968	Red	Black	33.4833	2.93667	7.96667	2.2472	462	68	59.6491	92	Purple	110	23.5	50	66	112.766	32	1	4	11	400	175	8	16.2041
F2-087	1.50316	92.4051	Red	Black	41.3367	3.01	13.1833	2.1617	590	75	27.6923	80	Purple	132	25	56.5	76	126	34.5133	1	5	14	500	180	9	73.4404
F2-088	2.76149	100	Red	Black	37.32	2.95	10.95	2.2735	335		42.5532	50	Purple	118	28	57	71	103.571	24.5614	1	4	11	400	175	7	88.1258
F2-089	1.49684	92.4051	White	Black	38.0967	3.08	10.3333	2.5205	328	63	58.3333	72.7273	Purple	95	25	49	61	96	24.4898	1	4	12	400	200	9	79.8761
F2-090	1.96875	97.9167	White	Black	38.1533	3.11	10.0267	2.6368	572	58	19.2982	86	Purple	110	22.5	50	68	122.222	36	1	4	12	400	200	10	31.7188
F2-091	0.472222	72.6496	White	Straw	57.5	6.25	23.71	2.1558	428		8.51064	70	Purple	115	25.5	51	64	100	25.4902	1	4	13	400	225	9	99.3827
F2-092	0.05	20	White	Black	38.0967	3.08	10.3333	2.19433	60	64	50	6	Purple	122	24	48.5	62	102.083	27.8351	1	4	12	400	200	10	90
F2-093	2.27564	100	Brown	Black	36.5633	2.13667	5.77	2.08	120	73	50	10	Purple	132	32	56	61	75	8.92857	1	5	14	500	180	11	66.6667
F2-094	0.86157	66.9421	White	Straw	58.92	6.76333	25.7967	2.3319	755	71	65.9574	86	Purple	125	25	49	61	96	24.4898	1	4	11	400	175	8	96.3411
F2-095	3.06649	94.6809	White	Black	38.1067	3.08	10.4467	2.6333	748	59	53.2258	95	Purple	105	30.5	51.5	55	68.8525	6.79612	1	5	14	500	180	12	31.9783
F2-096	2.9877	100	Brown	Black	32.75	2.25	6.18667	2.2953	510	69	90.3846	88	Purple	95	23	46	59	100	28.2609	1	4	11	400	175	10	8.9575
F2-097	0.130952	52.381	Brown	Black	35.5833	2.19333	2.96333	2.17655	84	66	12.5	15.8537	Purple	98	19	39	53	105.263	35.8974	1	4	11	400	175	8	62.5
F2-098	0.600806	69.3548	White	Black	36.3233	3.04333	8.64	2.3717	267.96	63	50	60.8333	Purple	105	21.5	46	62	113.953	34.7826	1	4	14	400	250	12	48.7486
F2-099	3.78571	100	Red	Black	36.9067	2.82	9.26667	2.3693	439.995	75	82.0896	80	Purple	108	24	48.5	62	102.083	27.8351	1	4	11	400	175	7	58.8675
F2-100	0.1	40	Brown	Black	35.3133	2.72	6.63	2.3708	168.749	73	46.875	50	Purple	93	22.5	50	68	122.222	36	1	4	11	400	175	5	73.9119
F2-101	0.532353	76.4706	Red	Straw	52.24	5.40667	23.78	2.7519	290.094	66	40.625	92	Purple	96	24	55	75	129.167	36.3636	1	3	8	300	166.667	9	74.0445
F2-102	2.82576	97.9798	Red	Black	32.82	2.51	6.65667	2.2484	240.562	75	79.1667	70	Purple	117	24	46	57	91.6667	23.913	1	4	11	400	175	5	59.371
F2-103	0.515432	65.4321	White	Straw	57.8133	6.07667	23.6933	2.2385	395.104	75	40	90	Purple	69	19.5	41.5	57	112.821	37.3494	1	4	13	400	225	12	85.3899
F2-104	2.81686	98.8372	White	Straw	53.78	6.04667	24.58	2.4094	500.614	68	78.3133	86	Purple	110	24	52	69	116.667	32.6923	1	3	8	300	166.667	6	95.2989
F2-105	2.62079	100	Red	Black	38.56	3.09667	10.3467	2.3598	572.104	75	61.0526	92	Purple	134	24	54.5	74	127.083	35.7798	1	3	10	300	233.333	6	63.6588
F2-106	0.760526	87.3684	Red	Black	33.8067	2.93	7.56667	2.2356	342.736	75	80.7018	90	Purple	105	24	53.5	72	122.917	34.5794	1	4	11	400	175	6	72.472
F2-107	1.79825	89.4737	White	Black	34.9967	3.23667	9.24333	2.6232	493.424	66	60.6557	90	Purple	98	22	47.5	64	115.909	34.7368	1	4	15	400	275	8	40.8599
F2-108	1.83621	95.4023	Brown	Black	35.05	2.60333	8.25333	2.2032	406.486	69	33.3333	60	Purple	88	21	47	65	123.81	38.2979	1	4	11	400	175	9	1.22582
F2-109	1.85	94.6667	Brown	Black	35.8767	2.41	11.54	2.4334	469.458	75	66.6667	80	Purple	75	23	42	51	82.6087	21.4286	1	5	14	500	180	9	11.2152
F2-110	2.80928	92.7835	Red	Straw	56.7067	5.18	21.8667	2.5079	501.623	71	78.8732	80	Purple	107	24	54	73	125	35.1852	2	5	14	500	180	7	72.4474
F2-111	0.1825	53	White	Black	33.1667	3.17	9.06333	2.3159	406.08	69	92	50	Purple	100	23.5	43.5	53	85.1064	21.8391	1	4	11	400	175	8	52.7428
F2-112	0.065	26	Red	Black	38.44	3.11667	9.82	2.3763	576.661	75	39.0244	60	Purple	114	24.5	49	62	100	26.5306	1	5	14	500	180	7	50.2594
F2-113	2.15411	97.2603	Red	Straw	51.1533	5.05	21.14	2.3637	265.795	69	46.875	50	Purple	100	22	49	67	122.727	36.7347	1	4	11	400	175	8	11.3951
F2-114	0.483333	33.3333	White	Straw	51.1533	5.05	21.14	2.43633	30	56	6.66667	80	Purple	85	26	47	55	80.7692	17.0213	1	3	8	300	166.667	15	100
F2-115	NA	NA	NA	NA	NA	NA	NA	NA	NA	NA	NA	NA	NA	NA	NA	NA	NA	NA	NA	NA	NA	NA	NA	NA	NA	NA
F2-116	1.35333	85.3333	Brown	Black	34.94	2.91667	10.02	2.3552	519.909	69	82.4324	92	Purple	115	27	54	67	100	24.0741	1	3	8	300	166.667	7	7.88652
F2-117	1.31667	94.6667	Brown	Black	32.91	2.75333	7.28667	2.5943	436.788	69	38.8889	70	Purple	100	25	50	63	100	26	1	4	11	400	175	8	7.5231
F2-118	1.33158	84.2105	Red	Straw	54.87	4.76667	20.6033	2.3773	549.144	69	82.3529	86	Purple	92	22	49	67	122.727	36.7347	1	3	8	300	166.667	8	11.2206
F2-119	0.0104167	4.16667	Red	Black	32.91	2.75333	7.28667	2.31083	24	75	22.2222	1	Purple	123	24	49	63	104.167	28.5714	1	4	14	400	250	9	100
F2-120	0.459677	67.7419	Red	Straw	55.3033	5.89667	22.07	2.1966	424.092	75	74.4186	50	Purple	105	26.5	52	64	96.2264	23.0769	1	4	12	400	200	10	94.1976
F2-121	2.38393	96.4286	Red	Black	39.0767	3.38333	10.9233	2.4943	678.25	75	80.9524	80	Purple	119	26.5	49.5	59	86.7925	19.1919	1	5	14	500	180	8	95.2973
F2-122	0.06875	27.5	Red	Black	39.0767	3.38333	10.9233	2.1715	40	75	88.8889	5	Purple	103	20.5	44	60	114.634	36.3636	1	4	11	400	175	9	50
F2-123	0.25	60	Red	Straw	53.08	5.51667	21.26	2.0917	321.729	69	26.6667	50	Purple	100	23	48	63	108.696	31.25	1	5	14	500	180	7	44.6178
F2-124	4.19156	100	White	Black	34.6333	2.50333	6.33667	2.5398	205.465	75	67.6471	80	Purple	174	21	41.5	54	97.619	30.1205	1	4	11	400	175	6	91.746
F2-125	3	100	Red	Black	39.9433	3.23	11.65	2.55	538.208	73	89.7196	86	Purple	141	27.5	58.5	75	112.727	28.2051	1	3	8	300	166.667	5	92.778
F2-126	0.539474	75.4386	White	Black	36.9033	3.11667	10.79	2.2636	606.901	61	56	85	Purple	100	24	52	69	116.667	32.6923	1	4	11	400	175	8	65.8316
F2-127	0.257576	52.5253	White	Straw	55.3367	7.53667	27.37	2.3434	778.676	58	63.0769	95	Green	90	24	44	53	83.3333	20.4545	1	4	11	400	175	12	69.5767
F2-128	1.1275	95	White	Black	36.1633	3.18333	8.99	2.4017	396.677	61	68.4211	80	Purple	112	24	51	67	112.5	31.3725	1	4	11	400	175	10	67.0738
F2-129	1.85	100	White	Black	34.1767	2.31333	6.62	2.431	229.091	69	64.2857	86	Purple	68	20.5	38.5	49	87.8049	27.2727	1	6	17	600	183.333	8	46.7063
F2-130	0.631868	70.3297	Brown	Black	34.1767	2.31333	6.62	2.05582	91	69	50	90	Purple	131	27.5	54	66	96.3636	22.2222	1	4	11	400	175	6	45.4545
F2-131	2.9375	100	Red	Black	35.3467	3.03333	9.16667	2.1476	570.698	75	59.1549	95	Purple	132	22.5	50.5	69	124.444	36.6337	1	5	14	500	180	8	68.1061
F2-132	2.32328	96.5517	Red	Black	35.58	2.80333	8.59667	2.3824	261.178	71	34.2105	60	Purple	112	19	45.5	66	139.474	45.0549	1	4	11	400	175	7	53.2939
F2-133	1.80051	85.8586	Red	Black	35.8967	3.02333	8.96333	2.3706	659.47	69	35.3659	94	Purple	118	26	45	51	73.0769	13.3333	1	4	12	400	200	8	12.5367
F2-134	0.05	20	Brown	Black	35.5833	2.27667	7.23667	2.0157	402.778	66	57.5758	15	Green	100	26	47	55	80.7692	17.0213	1	4	14	400	250	12	36.1961
F2-135	1.30618	77.5281	Brown	Black	33.43	2.84667	7.67667	2.288	357.587	69	40.9091	50	Purple	100	21.5	44.5	59	106.977	32.5843	1	4	11	400	175	8	36.0306
F2-136	3.09375	96.5909	Red	Black	34.2	2.95333	9.53	2.3191	450.429	71	64	92	Purple	110	25	47	57	88	21.2766	1	4	11	400	175	9	58.9744
F2-137	0.1675	51	White	Black	36.8767	3.21333	9.13667	2.4563	419.741	52	82.5	90	Purple	100	21	45.5	62	116.667	36.2637	1	4	9	400	125	10	49.4903
F2-138	4.42213	100	Red	Black	35.8167	2.64333	7.99333	2.4696	697.951	75	0	86	Purple	136	25	51	65	104	27.451	1	4	11	400	175	11	20.8648
F2-139	0.433908	77.0115	Red	Black	36.0133	2.92	8.57	2.4295	720.025	69	71.25	85	Purple	105	21	48	67	128.571	39.5833	1	4	11	400	175	9	50.5339
F2-140	0.15	30	Red	Straw	55.9	5.19	23.05	2.24539	115	65	33.3333	23.6559	Purple	98	24	46.5	58	93.75	24.7312	1	5	14	500	180	9	41.6667
F2-141	0.553191	74.4681	Brown	Black	33.4467	2.86333	7.04667	2.2808	544.256	69	61.6667	85	Purple	120	26.5	55	70	107.547	27.2727	1	4	11	400	175	9	73.0826
F2-142	3.69595	100	White	Black	39.7233	3.46667	11.14	2.5049	711.342	63	49.2958	86	Purple	107	22.5	47.5	63	111.111	32.6316	1	4	12	400	200	10	20.382
F2-143	2.75373	98.5075	Red	Black	33.3867	2.52667	6.37667	2.2689	627.749	71	0	90	Purple	100	21.5	46.5	63	116.279	35.4839	1	4	11	400	175	9	55.9628
F2-144	0.05	20	White	Black	35.6833	3.17667	9.49333	2.0991	652.87	63	20.339	94	Purple	95	20.5	38.5	49	87.8049	27.2727	1	3	8	300	166.667	11	76.6974
F2-145	3.42969	100	Red	Straw	55.9	5.19	23.05	2.4878	500.269	71	83.1325	92	Purple	115	22	50.5	70	129.545	38.6139	1	4	11	400	175	6	44.1855
F2-146	2.26316	91.2281	White	Black	34.2933	2.38667	5.65	2.38437	142	60	36.3636	40.4762	Purple	95	22.5	45	58	100	28.8889	2	5	14	500	180	12	73.3333
F2-147	0	0	Red	Straw	57.3833	5.15667	22.4333	2.3403	396.415	75	28.3582	86	Purple	112	23.5	51.5	69	119.149	33.9806	1	4	11	400	175	6	90.8571
F2-148	1.28313	96.3855	White	Black	34.1933	2.74333	7.68667	2.514	266.909	68	71.6981	86	Purple	80	19	37	49	94.7368	32.4324	1	4	15	400	275	5	55.1535
F2-149	1.47191	87.6404	Red	Black	36.8833	2.51	8.70333	2.1689	363.161	73	37.5	70	Purple	107	20.5	40	52	95.122	30	1	4	11	400	175	5	72.2648
F2-150	0	0	White	Straw	56.5	6.65667	22.8433	2.2192	207.733	64	64.7059	46.1538	Purple	108	24	50	65	108.333	30	1	4	11	400	175	6	62.0626
F2-151	1.66265	93.9759	Red	Black	36.3233	2.95	8.74667	2.5349	427.07	72	63.9344	87	Purple	120	27	56.5	72	109.259	27.4336	1	4	11	400	175	7	74.7713
F2-152	1.89019	100	Red	Black	38.9633	2.84	11.1433	2.3368	395.164	73	66.1538	91	Purple	76	19	47	69	147.368	46.8085	1	4	14	400	250	6	64.9484
F2-153	2.86765	94.1176	Brown	Black	39.23	3.30667	10.75	2.4619	543.678	59	84.4444	90	Purple	95	21	47.5	66	126.19	38.9474	1	5	14	500	180	12	0.877193
F2-154	0	0	Brown	Black	34.8233	2.79333	5.48667	2.41124	129	68	58.3333	90	Purple	72	20.5	39.5	51	92.6829	29.1139	1	6	19	600	216.667	10	50
F2-155	0.0897436	35.8974	Red	Straw	51.1833	5.63667	24.2533	2.16897	39	70	50	5	Purple	100	24	53	71	120.833	33.9623	1	4	11	400	175	6	84.6154
F2-156	3.17222	100	Red	Black	34.4967	1.82667	6.82	2.3167	436.202	75	33.3333	90	Purple	100	24.5	46	56	87.7551	21.7391	1	5	14	500	180	9	17.7947
F2-157	0	0	Brown	Black	59.92	5.55333	24.31	1.9592	25	72	40	50	Purple	95	22	49	67	122.727	36.7347	1	5	14	500	180	15	57.1429
F2-158	0.817708	81.25	Red	Black	33.3467	2.59333	5.36333	2.24329	158	68	50	40	Purple	70	19	41	57	115.789	39.0244	1	4	11	400	175	8	45.2381
F2-159	0.997664	86.9159	Red	Straw	51.1833	5.63667	24.2533	2.2063	411.295	68	96.5517	80	Purple	114	24.5	53	70	116.327	32.0755	1	4	11	400	175	7	14.1726
F2-160	3.33197	100	White	Straw	59.92	5.55333	24.31	2.6307	607.2	69	23	90	Purple	112	22.5	49	66	117.778	34.6939	1	5	14	500	180	6	57.6917
F2-161	2.58088	100	White	Black	39.4733	2.91333	11.1767	2.4061	570.754	71	85.9155	92	Purple	93	21	44	59	109.524	34.0909	1	4	11	400	175	8	68.2391
F2-162	0.425258	48.4536	Red	Black	36.3533	3.09	8.34333	2.4626	313.693	70	79.5455	50	Purple	95	23.5	47.5	61	102.128	28.4211	1	4	11	400	175	7	36.8008
F2-163	0.075	30	White	Black	32.6067	2.72	6.02667	2.3447	356.498	65	26.9231	41.3793	Purple	77	22	43.5	56	97.7273	28.7356	1	6	17	600	183.333	14	76.6695
F2-164	0	0	Red	Black	34.58	2.96333	8.41333	2.373	578.748	71	88.8889	80	Purple	100	28	48.5	54	73.2143	11.3402	1	5	14	500	180	8	69.5075
F2-165	3.68092	98.6842	Red	Black	33.5367	2.86333	7.34667	2.4976	539.882	68	82.0896	80	Purple	122	25	55	73	120	32.7273	1	4	11	400	175	8	22.8387
F2-166	3.32759	100	Red	Black	37.14	2.92667	9.33333	2.1455	610.026	75	71.2871	85	Purple	116	23	46.5	60	102.174	29.0323	1	4	11	400	175	6	41.8296
F2-167	1.61628	95.3488	Red	Black	34.5233	2.50333	9.35	2.4241	423.539	70	82.6923	85	Purple	98	20.5	42	56	104.878	33.3333	1	4	13	400	225	8	25.1373
F2-168	1.61979	85.4167	White	Black	35.8833	2.39333	9.39333	2.5185	621.977	59	35.2941	86	Purple	92	22.5	44.5	57	97.7778	28.0899	1	4	13	400	225	12	50.8822
F2-169	1.67188	89.5833	Brown	Black	34.9233	2.71667	7.42667	2.2889	168.059	65	52.381	48.2759	Purple	100	27	54.5	68	101.852	24.7706	1	4	12	400	200	8	22.2166
F2-170	0	0	White	Straw	58.4967	6.77667	27.5833	2.2736	505.234	63	9.52381	88	Purple	90	24	50.5	66	110.417	30.6931	1	5	14	500	180	12	100
F2-171	0.363889	65.5556	Red	Black	36.7033	3.24333	9.32	2.2033	630.014	72	38.4615	90	Purple	103	23	50	67	117.391	34	1	4	11	400	175	8	12.4154
F2-172	2.44792	97.9167	Red	Black	33.48	2.64333	8.31333	2.7006	232.06	68	57.5758	50	Purple	88	25.5	50	62	96.0784	24	1	4	11	400	175	7	16.4474
F2-173	0	0	Brown	Black	33.8333	3.02333	6.43	2.766	468.742	68	65.3846	92	Purple	100	27	49.5	58	83.3333	17.1717	1	4	10	400	150	6	49.4299
F2-174	0.290179	46.4286	Red	Straw	49.5833	5.02667	18.97	2.2892	112	69	57.1429	5	Purple	105	23	48.5	64	110.87	31.9588	1	4	13	400	225	8	88.8889
F2-175	0	0	White	Black	38.7533	3.75667	9.47667	2.6082	410.137	57	31.0345	90	Purple	95	26.5	55.5	71	109.434	27.9279	1	3	13	300	333.333	14	95.3437
F2-176	1.38032	92.5532	Red	Black	36.47	2.92333	7.97333	2.16	165.523	65	54.5455	57.5758	Purple	110	26	48.5	58	86.5385	19.5876	1	4	13	400	225	5	45.0202
F2-177	0.182836	34.3284	White	Straw	58.56	4.51333	24.06	2.3582	457.646	72	66.1538	60	Purple	65	19	39	53	105.263	35.8974	1	6	11	600	83.3333	7	49.9261
F2-178	1.57407	96.2963	Brown	Black	35.4933	2.42667	6.85	2.3263	139.771	69	72.2222	50	Purple	90	30	61.5	76	105	23.5772	1	4	11	400	175	8	20
F2-179	0.175	47.5	Brown	Black	33.7067	2.05	4.34	2.09042	119	72	46.6667	20	Purple	80	21	42	55	100	30.9524	1	5	12	500	140	8	50
F2-180	0.67663	72.8261	Red	Straw	55.3933	4.77333	24.7933	2.4278	285.814	72	70.2128	80	Purple	100	21	47	65	123.81	38.2979	1	4	15	400	275	6	14.3182
F2-181	0.05	20	Red	Straw	57.7	5.43	22.4333	2.1789	367.924	75	33.3333	60	Purple	78	24.5	43.5	51	77.551	17.2414	1	5	11	500	120	8	80.8761
F2-182	0.0125	5	Red	Black	34.8333	3.29667	7.61333	2.2067	456.94	71	24	90	Purple	85	27.5	54.5	67	98.1818	22.9358	1	4	11	400	175	9	69.8432
F2-183	1.19667	94.6667	Brown	Black	33.7267	2.69667	6.35667	2.3507	137.721	69	75	40	Purple	92	21.5	46	62	113.953	34.7826	1	4	11	400	175	7	20
F2-184	1.48913	97.1014	Red	Black	32.7467	3	7.60333	2.0673	371.315	71	95.122	90	Purple	88	25	56.5	76	126	34.5133	1	4	13	400	225	9	53.5453
F2-185	2.19776	88.0597	White	Black	32.7467	3	7.60333	2.55341	91	69	36.3636	10	Purple	70	20	40	53	100	32.5	1	6	19	600	216.667	11	90.9091
F2-186	2.21196	97.8261	Red	Black	34.96	2.96667	10.8267	2.5952	697.9	72	79.3103	90	Purple	122	26.5	58	76	118.868	31.0345	1	3	7	300	133.333	8	58.9825
F2-187	1.03478	74.7826	Red	Black	34.5733	2.58	7.34	2.1855	269.581	72	47.0588	30	Purple	69	24	47.5	60	97.9167	26.3158	1	4	11	400	175	15	44.0516
F2-188	0	0	Red	Black	38.8667	2.70333	8.23	2.02232	168	70	28.5714	30	Purple	65	19.5	43	60	120.513	39.5349	1	4	11	400	175	12	100
F2-189	0.0648148	25.9259	White	Black	38.8667	2.70333	8.23	2.23296	27	56	16.6667	1	Purple	90	22	47.5	64	115.909	34.7368	1	4	14	400	250	12	87.5
F2-190	0.100575	40.2299	Red	Straw	57.7	5.43	22.4333	2.09793	87	70	60	20	Purple	82	22	46	61	109.091	32.6087	1	4	15	400	275	10	100
F2-191	0.375	58	Red	Straw	53.97	4.46	20.6233	2.3337	337.743	71	71.7949	60	Purple	82	27.5	56	70	103.636	25	1	4	11	400	175	9	87.5141
F2-192	2.57692	97.4359	Red	Black	35.2633	2.79667	8.76333	2.5004	596.081	72	82.2222	800	Purple	100	25	50	63	100	26	1	4	12	400	200	13	23.3314
F2-193	0.225	50	Red	Black	34.3833	2.84667	9.06667	2.0565	242.519	70	27.2727	60	Purple	92	20.5	46	64	124.39	39.1304	1	5	14	500	180	11	30.3198
F2-194	0.727273	77.9221	Red	Black	35.7333	2.45667	4.92333	2.16156	77	69	42.8571	5	Purple	115	24	47.5	60	97.9167	26.3158	1	4	12	400	200	7	14.2857
F2-195	0.384615	76.9231	Brown	Black	35.7333	2.45667	4.92333	2.09615	13	69	50	1	Purple	85	23.5	44	54	87.234	22.7273	1	4	12	400	200	14	80
F2-196	0	0	Red	Straw	51.62	3.49	18.1767	2.257	219.433	69	50	50	Purple	70	20	43	59	115	37.2093	1	5	14	500	180	10	57.1795
F2-197	1.29104	92.5373	White	Straw	52.8033	5.40667	22.4567	2.2501	249.344	62	70.8333	67.9612	Purple	68	20.5	43	58	109.756	34.8837	1	8	21	800	162.5	10	28.4826
F2-198	1.92803	95.4545	Red	Straw	52.8033	5.40667	22.4567	2.47742	66	72	55.5556	20	Purple	120	25.5	49.5	61	94.1176	23.2323	1	4	11	400	175	9	5
F2-199	0.0875	25	White	Black	35.7333	2.45667	4.92333	2.27142	106	69	45.4545	10	Purple	95	22	49	67	122.727	36.7347	1	5	14	500	180	9	76.9231
F2-200	1.42647	94.1176	Red	Black	34.5133	2.72	9.49333	2.2837	533.437	72	72.8814	85	Purple	100	20	38.5	50	92.5	29.8701	1	4	12	400	200	9	19.8068
F2-201	0	0	Red	Black	35.4367	3.14333	8.22	2.5606	540.92	72	41.791	90	Purple	96	21	51.5	74	145.238	43.6893	1	4	11	400	175	8	60.1539
F2-202	1.37681	84.058	White	Black	34.7833	2.84333	7.63333	2.3556	377.411	52	32.4324	90	Purple	85	21	44	59	109.524	34.0909	1	5	14	500	180	10	78.2324
F2-203	0	0	Brown	Black	36.9733	3.12667	8.53333	2.3962	525.315	70	55.814	90	Purple	70	19.5	46	66	135.897	43.4783	1	5	15	500	200	12	91.7594
F2-204	3.33696	100	Red	Black	36.0433	2.59333	8.75667	2.1932	838.628	60	0	80	Purple	118	23.5	52	70	121.277	34.6154	1	4	11	400	175	12	16.6356
F2-205	2.12727	87.2727	Red	Black	35.59	2.65	8.48667	2.1353	792.629	69	30.6818	90	Purple	100	19	38.5	52	102.632	35.0649	1	5	13	500	160	9	12.9356
F2-206	1.46032	88.8889	Red	Straw	48.97	4.46	23.4533	2.1392	400.654	72	73.3333	86	Purple	56	21	45.5	56	116.667	23.0769	1	5	14	500	180	13	1.20364
F2-207	4.08654	100	Red	Black	32.47	2.46667	7.37	2.6088	524.394	72	50	80	Purple	100	20.5	46.5	65	126.829	39.7849	1	4	11	400	175	9	22.7095
F2-208	3.00685	93.1507	White	Black	33.63	2.70667	7.65667	2.4397	312.858	66	36.3636	46.1538	Purple	62	19.5	46	60	135.897	30.4348	1	6	18	600	200	14	6.6492
F2-209	0	0	Brown	Black	33.63	2.70667	7.65667	2.30833	66	69	57.1429	5	Purple	110	21.5	43.5	57	102.326	31.0345	1	3	10	300	233.333	7	14.2857
F2-210	1.48947	88.4211	White	Black	37.51	3.75667	10.8967	2.3306	696.409	64	91.8367	86	Purple	98	23	50.5	68	119.565	34.6535	1	4	11	400	175	14	36.0858
F2-211	0	0	Brown	Black	37.51	3.75667	10.8967	1.91917	72	69	37.5	5	Purple	97	23	47.5	62	106.522	30.5263	1	4	11	400	175	8	0
F2-212	0	0	White	Straw	50.7867	6.85667	26.3167	2.3451	682.508	66	45.5882	90	Purple	80	18.5	41	58	121.622	41.4634	1	6	17	600	183.333	10	95.5295
F2-213	0	0	White	Straw	55.5933	6.70667	23.7933	2.5873	546.091	65	46.1538	90	Purple	95	20	46	65	130	41.3043	1	4	14	400	250	7	97.6222
F2-214	0	0	Red	Black	34.2467	3.21333	8.00333	2.4769	411.373	68	58.8235	50	Purple	95	22	49.5	68	125	37.3737	1	4	14	400	250	8	40.0812
F2-215	0	0	Red	Straw	53.1333	4.48333	19.9833	2.3429	455.051	69	0	50	Purple	62	21	48	60	128.571	25	1	4	11	400	175	16	52.8885
F2-216	0.34	66.6667	Red	Straw	55.59	5.27333	21.22	2.2187	344.152	70	38.2353	90	Purple	110	27	27	30	0	11.1111	1	1	1	100	0	5	78.5847
F2-217	0.180412	35.0515	White	Black	35.2067	3.18667	8.19	2.1395	773.854	71	55.8442	91	Purple	95	20	47	67	135	42.5532	1	4	11	400	175	10	90.5841
F2-218	0.075	30	Red	Straw	52.0067	5.28667	23.9933	2.1916	471.099	68	65.3846	86	Purple	90	21	44.5	60	111.905	34.8315	1	4	11	400	175	9	10.2179
F2-219	2.51667	90	White	Straw	52.3733	5.11333	23.6767	2.4368	588.69	67	58.9041	86	Purple	100	21	50.5	72	140.476	42.5743	1	4	11	400	175	8	42.3716
F2-220	2.5	100	White	Black	35.3367	2.58333	9.95333	2.4267	485.247	74	92.7536	80	Purple	86	20	39	51	95	30.7692	1	4	12	400	200	7	74.464
F2-221	2.60119	100	Red	Black	33.5867	2.64	7.43	2.3358	437.293	74	25	90	Purple	75	19	37.5	50	97.3684	33.3333	1	5	14	500	180	10	52.7313
F2-222	0	0	Red	Straw	51.72	4.57333	26.06	1.9218	222.833	74	57.1429	50	Purple	58	18	32	41	77.7778	28.125	1	5	14	500	180	15	57.4382
F2-223	0.566239	76.0684	White	Black	36.94	3.40333	10.12	2.1048	275.252	68	42.1053	70	Purple	52	20.5	37	46	80.4878	24.3243	1	4	11	400	175	14	49.2089
F2-224	0.773529	60	Brown	Black	35.6733	2.95	8.22667	2.2444	252.629	74	75.6098	90	Purple	70	20	42.5	58	112.5	36.4706	1	4	13	400	225	6	91.5155
F2-225	2.34322	100	White	Black	38.7633	3.08	13.6967	2.2661	980.407	68	42.623	90	Purple	105	19	47.5	70	150	47.3684	1	4	13	400	225	8	27.0098
F2-226	1.38529	88.2353	Brown	Black	36.3533	3.06	10.78	2.1579	422.846	74	91.2281	70	Purple	102	20	47.5	68	137.5	43.1579	1	4	12	400	200	8	36.1225
F2-227	1.34439	82.6531	Brown	Black	36.45	2.74333	10.52	2.0289	680.334	74	47.0588	90	Purple	109	22	52.5	74	138.636	40.9524	1	4	15	400	275	8	49.4164
F2-228	0.686364	78.1818	White	Black	36.16	2.62	7.10667	2.1316	160.11	69	46.1538	10	Purple	83	18	40	57	122.222	42.5	1	5	14	500	180	12	50.5735
F2-229	1.08333	86.1111	White	Black	36.43	3.39667	9.68667	2.2288	573.515	58	27.6596	90	Purple	100	23	53	73	130.435	37.7358	1	4	11	400	175	12	60.817
F2-230	0	0	Brown	Black	35.7367	2.66	10.3667	2.0123	314.715	71	51.2821	50	Purple	100	20	45.5	64	127.5	40.6593	1	4	11	400	175	8	71.0415
F2-231	0.831967	83.6066	Red	Black	38.63	3.17333	10.9667	1.931	263.361	74	50	60	Purple	97	18	38.5	54	113.889	40.2597	1	6	19	600	216.667	8	52.3465
F2-232	0.35	60	0	Straw	52.55	4.72	18.5267	1.998	5	69	50	0	Purple	66	18	33	43	83.3333	30.303	1	4	11	400	175	6	66.6667
F2-233	0.353448	62.069	White	Black	38.63	3.17333	10.9667	2.15207	58	64	45.4545	11.4943	Purple	77	12.5	38	59	204	55.2632	1	3	8	300	166.667	11	42.8571
F2-234	1.91949	89.8305	Red	Straw	52.55	4.72	18.5267	2.04283	127	69	46.6667	40	Purple	93	14	42.5	65	203.571	52.9412	1	3	11	300	266.667	8	0
F2-235	1.28846	100	Brown	Black	38.63	3.17333	10.9667	2.26192	26	69	42.8571	2	Purple	67	15.5	32	41	106.452	28.125	1	5	14	500	180	7	20
F2-236	1.09052	84.4828	Red	Black	34.4133	3.12	7.67333	2.1997	306.669	72	18.75	80	Purple	59	14	31.5	43	125	36.5079	1	5	14	500	180	19	71.3934
F2-237	1.94	96	White	Black	38.4867	2.33	6.88	2.42891	92	83	36.3636	31.0811	Purple	68	13	37	56	184.615	51.3514	1	4	12	400	200	11	63.6364
F2-238	0.673077	76.9231	White	Black	38.4867	2.33	6.88	1.82039	51	63	33.3333	0	Purple	90	14	38	56	171.429	47.3684	1	3	9	300	200	12	100
F2-239	0	0	White	Black	34.1933	2.86333	8.54333	2.0816	500.36	74	90.3226	80	Purple	109	16.5	44.5	64	169.697	43.8202	1	2	6	200	200	8	78.8291
F2-240	0.238806	44.7761	Brown	Black	31.9667	2.65667	5.60667	2.2829	270.148	71	30	50	Purple	87	14.5	40	59	175.862	47.5	1	4	11	400	175	9	60.7317
F2-241	NA	NA	NA	NA	NA	NA	NA	NA	NA	NA	NA	NA	NA	NA	NA	NA	NA	NA	NA	NA	NA	NA	NA	NA	NA	NA
F2-242	0.1	20	Red	Black	34.93	3.18	8.17	2.2553	434.532	79	64.5833	87.5	Purple	66	14	37	54	164.286	45.9459	1	6	17	600	183.333	9	55.0246
F2-243	2.15	88.5714	Red	Black	35.9367	2.83	8.42667	2.4189	178.242	79	76	70.6667	Purple	62	12.5	34	51	172	50	1	5	14	500	180	7	38.2888
F2-244	0.775862	82.7586	White	Straw	52.6967	4.90667	24.7333	1.70041	73	63	46.6667	2.22222	Purple	50	15	40.5	50	170	23.4568	1	4	12	400	200	15	53.8462
F2-245	0.35	66.6667	Red	Black	40.0133	2.94333	11.41	2.1172	252.607	72	46.6667	60	Purple	63	16.5	39.5	54	139.394	36.7089	1	4	11	400	175	16	94.9074
F2-246	2.29286	100	Red	Straw	52.6967	4.90667	24.7333	2.342	406.289	79	81.0345	87.0968	Purple	107	15.5	43.5	64	180.645	47.1264	1	3	8	300	166.667	7	40.3567
F2-247	0.375	64.2857	Brown	Black	40.0133	2.94333	11.41	2.20476	42	69	0	54.5455	Purple	105	9	31	52	244.444	67.7419	1	2	5	200	150	4	28.5714
F2-248	0.389535	76.7442	Red	Black	32.6967	2.92333	6.72	2.3188	415.896	69	68.6275	80	Purple	100	19	44.5	59	134.211	32.5843	1	4	11	400	175	8	30.2106
F2-249	2.19485	98.5294	Red	Black	33.85	2.38667	6.85	2.2697	320.016	74	91.1111	90	Purple	107	15	46	70	206.667	52.1739	1	3	9	300	200	7	41.7234
F2-250	2.0989	92.3077	White	Straw	55.3433	6.44	22.7633	2.3519	333.462	71	67.2727	90	Purple	100	12.5	38	59	204	55.2632	1	3	8	300	166.667	6	97.7919
F2-251	2.90099	97.0297	Red	Black	34.9667	2.83333	9.01	2.2879	267.656	60	89.6552	80	Purple	117	15.5	45	67	190.323	48.8889	1	3	8	300	166.667	9	95.0798
F2-252	1.71687	91.5663	White	Black	32.1333	2.6	5.82333	2.5772	305.39	61	33.3333	80	Purple	110	18	47.5	67	163.889	41.0526	1	3	10	300	233.333	10	87.3924
F2-253	0.439286	70	Red	Straw	55.3433	6.44	22.7633	2.09071	70	74	85.7143	20	Purple	72	10	34.5	57	245	65.2174	1	4	12	400	200	7	16.6667
F2-254	0.391667	56.6667	Brown	Black	37.17	3.11667	9.99	2.3752	341.003	79	61.9048	82.0896	Purple	56	13.5	33	47	144.444	42.4242	1	4	13	400	225	8	50.7249
F2-255	0.1125	25	Brown	Black	36.9733	2.76667	7.91	2.2487	158.927	74	94.7368	33.3333	Purple	96	14	39	58	178.571	48.7179	1	4	11	400	175	8	68.7596
F2-256	1.175	82	White	Black	34.3667	3.06333	8.72667	2.6534	314.05	68	69.2308	86	Purple	105	15	35	48	133.333	37.1429	1	4	11	400	175	6	45.5327
F2-257	0.135638	30.8511	Red	Straw	52.4633	4.28	23.0333	2.1008	130.003	72	90	50	Purple	58	17.5	43	50	145.714	16.2791	1	4	12	400	200	13	36.3636
F2-258	0.903017	85.3448	White	Black	38.3033	3.07	11.9933	2.2377	676.896	69	70.6667	80	Purple	96	16	44.5	65	178.125	46.0674	1	4	12	400	200	9	44.9724
F2-259	2.51136	90.9091	Brown	Black	36.48	2.97333	9.99	2.6152	266.339	79	34.0909	94.5946	Green	70	11	37	60	236.364	62.1622	1	3	9	300	200	6	94.7546
F2-260	0.27451	58.8235	White	Black	36.83	2.79	9.06	2.2654	143.003	66	70.5882	27.027	Purple	84	13	43	68	230.769	58.1395	1	3	9	300	200	8	50
F2-261	1.07653	95.9184	White	Black	35.48	2.77	8.86	2.1516	120.538	71	46.1538	60	Purple	58	14	33	46	135.714	39.3939	1	3	8	300	166.667	9	53.8462
F2-262	0	0	White	Black	32.42	2.94	6.37	2.4461	210.948	69	73.0769	50	Purple	96	14	39	58	178.571	48.7179	1	3	8	300	166.667	8	74.3211
F2-263	1.10345	82.7586	White	Black	37.57	2.09	8.19	2.068	167.674	70	44.4444	1	Purple	66	15	38.5	55	156.667	42.8571	1	3	8	300	166.667	17	58.0758
F2-264	4.67	100	Red	Black	33.63	2.91	7.84	2.6615	473.962	71	89.5522	90	Purple	116	17.5	47.5	68	171.429	43.1579	1	3	10	300	233.333	7	66.3889
F2-265	0	0	White	Black	36.65	3.18	9.67	2.3588	304.286	66	44.7368	83.3333	Purple	80	18.5	44	59	137.838	34.0909	1	3	10	300	233.333	8	88.9161
F2-266	2.40476	95.2381	White	Black	36.65	3.18	9.67	2.1133	71.7314	69	36.3636	25	Purple	70	15.5	40	57	158.065	42.5	1	4	12	400	200	11	100
F2-267	0.559524	71.4286	White	Black	36.65	3.18	9.67	2.30413	63	67	50	50	Purple	110	21	49	64	133.333	30.6122	1	4	11	400	175	6	60
F2-268	1.34896	85.4167	Red	Black	37.88	2.91333	10.6967	2.354	255.841	79	80.7692	62.5	Purple	62	16	38	52	137.5	36.8421	1	4	11	400	175	10	29.2503
F2-269	0.241379	41.3793	White	Black	37.88	2.91333	10.6967	2.16138	29	69	47.3684	1	Purple	50	13	33.5	49	157.692	46.2687	1	4	13	400	225	19	93.3333
F2-270	1.54124	94.8454	Red	Black	36.36	2.84667	11.5967	2.3253	603.29	69	80	90	Purple	100	17.5	40.5	54	131.429	33.3333	1	4	13	400	225	8	36.4056
F2-271	0.2	40	White	Black	36.36	2.84667	11.5967	2.342	5	65	42.8571	1	Purple	35	14.5	35.5	35	144.828	-1.40845	1	5	15	500	200	7	100
F2-272	0	0	Brown	Black	35.29	3.30667	10	1.9967	187.399	70	40	50	Purple	52	15.5	34.5	46	122.581	33.3333	1	6	21	600	250	12	37.5169
F2-273	0	0	Brown	Black	34.86	3.08333	7.99	2.2294	299.556	74	50	80	Purple	81	15	42	62	180	47.619	1	4	11	400	175	6	45.7855
F2-274	1.58673	83.6735	Brown	Black	36.3567	3.19667	10.2133	2.4663	407.834	70	34.4828	80	Purple	79	16.5	40	55	142.424	37.5	1	4	11	400	175	7	64.6692
F2-275	0	0	Brown	Black	37.2133	1.98667	6.10333	1.875	4	69	40	25	Purple	112	17	43.5	61	155.882	40.2299	1	4	12	400	200	5	100
F2-276	0.0416667	16.6667	Red	Straw	37.2133	1.98667	6.10333	2.03	60	69	40	5	Purple	118	15.5	46.5	70	200	50.5376	1	3	10	300	233.333	5	0
F2-277	0	0	Red	Straw	55.5067	3.63333	20.6767	2.1192	252.171	74	40	60	Purple	70	18	42.5	57	136.111	34.1176	1	5	14	500	180	8	13.7573
F2-278	1.515	90	Red	Black	35.86	2.32667	7.85667	2.3682	50	69	57.1429	40	Purple	75	19	47	64	147.368	36.1702	1	5	14	500	180	7	0
F2-279	1.85556	97.7778	White	Black	35.86	2.32667	7.85667	2.2558	138.044	69	55	50	Purple	60	17	37	48	117.647	29.7297	1	5	13	500	160	7	46.1538
F2-280	2.03723	95.7447	Brown	Black	35.86	2.32667	7.85667	2.44086	58	74	44.4444	10	Purple	76	16.5	42.5	60	157.576	41.1765	1	4	11	400	175	9	53.8462
F2-281	0	0	Brown	Black	31.9133	3.04	6.49333	2.2576	508.314	67	48	64.8352	Green	82	18	39.5	56	119.444	41.7722	1	4	12	400	200	10	55.5789
F2-282	1.88426	98.1481	Red	Straw	55.2833	5.27333	22.35	2.4643	279.597	72	29.6296	70	Purple	74	18.5	35.5	47	91.8919	32.3944	1	4	11	400	175	10	77.8729
F2-283	0	0	Red	Straw	52.9767	4.96333	18.11	2.15856	104	73	50	30	Green	105	24	52	69	116.667	32.6923	1	5	14	500	180	10	70.5882
F2-284	2.94444	100	Red	Black	38.01	2.59	10.2167	2.4546	489.008	85	44.4444	81.1111	Green	98	21	41.5	54	97.619	30.1205	1	5	14	500	180	9	56.4007
F2-285	3.04279	100	Red	Black	34.5233	2.68667	7.43333	2.5876	695.509	79	79.7101	92.9825	Green	121	23.5	46	58	95.7447	26.087	1	4	11	400	175	10	14.2174
F2-286	2.35	96.6667	White	Black	36.3167	2.54667	10.5767	2.195	434.15	71	33.3333	86	Green	58	17	32	43	88.2353	34.375	1	6	17	600	183.333	11	95.4348
F2-287	0	0	Red	Straw	60.6367	5.27	24.4733	2.0213	449.112	83	60.4651	26.8817	Green	92	19	41	57	115.789	39.0244	1	5	14	500	180	11	88.7904
F2-288	0.721939	74.4898	Red	Black	34.97	2.64	7.01333	2.2363	331.923	72	24.2424	90	Purple	105	23	45	57	95.6522	26.6667	1	5	14	500	180	5	64.1413
F2-289	2.33523	97.7273	White	Black	39.0367	3.42667	11.93	2.5106	259.4	64	75	64.9485	Green	96	24	48	61	100	27.0833	1	5	14	500	180	9	87.5469
F2-290	0.326923	69.2308	Red	Straw	57.6533	5.83333	24.1033	2.5644	418.363	79	47.619	77.7778	Green	117	21.5	49	68	127.907	38.7755	1	3	8	300	166.667	5	64.8874
F2-291	0.05	20	White	Black	37.3967	3.63333	11.1933	2.4036	572.699	78	48.1481	96.7742	Green	102	22	46.5	62	111.364	33.3333	1	4	15	400	275	7	89.2496
F2-292	2.00915	96.3415	White	Straw	57.53	5.41333	24.5967	2.2596	466.791	73	84.9057	86	Green	73	19.5	40	54	105.128	35	1	4	14	400	250	9	76.776
F2-293	1.44898	93.8776	Red	Black	57.6533	5.83333	24.1033	2.20681	91	87	33.3333	12.8	Green	96	21.5	42	54	95.3488	28.5714	1	4	12	400	200	9	71.4286
F2-294	0.817308	80.7692	White	Straw	49.9	7.00333	24.9567	2.4408	390.479	79	60.4167	68.9655	Green	96	21	42	55	100	30.9524	1	4	11	400	175	8	46.9571
F2-295	0	0	Red	Straw	58.05	5.71	23.5733	2.5644	279.11	81	32.7273	71.25	Green	88	21	43	57	104.762	32.5581	1	4	11	400	175	5	56.489
F2-296	1.79217	87.9518	Red	Black	36.2933	3.19	10.03	2.4493	351.68	79	51.3514	73.0769	Green	116	23.5	46.5	59	97.8723	26.8817	1	6	18	600	200	5	63.4669
F2-297	0.762346	70.3704	Red	Black	37.8633	2.92333	9.65667	2.5014	269.337	85	66.6667	62.5	Green	103	20.5	44	60	114.634	36.3636	1	5	14	500	180	8	55.2854
F2-298	0.717105	71.0526	White	Black	37.8633	2.92333	9.65667	2.27934	76	65	50	31.9149	Green	93	20.5	40.5	53	97.561	30.8642	1	6	20	600	233.333	8	60
F2-299	0.0875	17	Red	Black	34.3633	3.04333	7.31333	2.2487	328.434	71	30.4348	50	Green	93	23	43	53	86.9565	23.2558	1	4	11	400	175	7	68.4529
F2-300	0	0	Brown	Black	34.3633	3.04333	7.31333	1.8962	71	68	35.7143	3	Green	80	21	42.5	56	102.381	31.7647	1	4	12	400	200	14	66.6667
F2-301	0.1375	30	Brown	Black	34.3633	3.04333	7.31333	2.09175	40	70	50	5	Green	117	24	50	65	108.333	30	1	3	10	300	233.333	8	66.6667
F2-302	0.1425	31	White	Straw	57.54	7.54	24.42	2.2364	217.3	64	29.6296	42.0561	Green	115	24.5	52.5	69	114.286	31.4286	1	4	11	400	175	8	82.3424
F2-303	4.5	100	Red	Straw	53.89	5.13667	25.8267	2.8148	391.378	83	72.093	72	Green	120	23	46	59	100	28.2609	1	4	12	400	200	9	85.7778
F2-304	0	0	Red	Black	39.4767	3.35667	10.4467	2.1126	527.876	78	38.2979	72.1649	Green	104	23	42.5	52	84.7826	22.3529	1	4	10	400	150	11	88.6003
F2-305	1.71983	94.8276	Red	Black	37.73	2.75	9.5	2.4138	284.866	77	8.16327	50	Purple	121	20	42	57	110	35.7143	1	4	10	400	150	6	93.2312
F2-306	0.04	12	White	Straw	59.02	7.15333	24.6633	2.1833	217.08	66	62.5	33.3333	Purple	107	18	38	53	111.111	39.4737	1	4	13	400	225	9	66.3089
F2-307	2.11932	97.7273	Red	Black	36.74	3.01667	10.1033	2.4343	456.969	78	0	89.7959	Purple	81	15.5	32	46	106.452	43.75	1	5	13	500	160	6	85.0395
F2-308	0.814815	62.963	White	Straw	59.02	7.15333	24.6633	2.11944	54	70	50	5	Green	93	19	37	49	94.7368	32.4324	1	5	13	500	160	8	71.4286
F2-309	0	0	Brown	Black	34.24	3.12	7	2.1213	401.004	76	50	60	Green	115	21	38.5	48	83.3333	24.6753	1	4	12	400	200	9	81.6667
F2-310	0	0	White	Black	34.3333	2.90667	7.89667	2.1327	250.556	76	45.4545	40	Purple	73	15.5	32	46	106.452	43.75	1	4	12	400	200	11	100
F2-311	3.49457	97.8261	Brown	Black	36.1867	2.01	5.85	2.5046	118.761	92	37.5	31.8182	Green	94	18	40.5	58	125	43.2099	1	4	12	400	200	7	20
F2-312	2.57447	91.4894	Red	Black	38.65	2.99	10.87	2.4316	602.036	85	90	74.6479	Green	107	20	35.5	44	77.5	23.9437	1	4	11	400	175	10	24.5648
F2-313	1.55793	91.4634	Red	Black	38.36	2.45	7.97667	2.6189	82	85	55.5556	45.614	Green	70	15.5	34	50	119.355	47.0588	1	5	16	500	220	9	23.0769
F2-314	1.12222	88.8889	Red	Straw	56.5567	5.43667	23.5967	2.4296	286.623	81	28.5714	47.6744	Purple	69	17.5	39.5	57	125.714	44.3038	1	6	17	600	183.333	10	29.4017
F2-315	0.861111	86.1111	Red	Black	34.8867	3.41667	9.62667	2.3273	225.845	78	63.8889	61.5385	Green	97	17.5	32.5	43	85.7143	32.3077	1	4	11	400	175	6	59.3651
F2-316	0	0	Red	Black	34.9133	3.10333	7.19333	2.0609	270.275	76	34.2105	50	Purple	103	18.5	36	48	94.5946	33.3333	1	4	11	400	175	7	96.2114
F2-317	1.70161	100	White	Straw	55.8867	6.09	23.0767	2.2447	302.423	66	56	91	Purple	93	18.5	38	52	105.405	36.8421	1	4	11	400	175	6	45.6771
F2-318	2.68103	97.7011	White	Black	36.1333	3.01333	9.45667	2.5524	525.078	79	43.1034	79	Purple	71	19	36	47	89.4737	30.5556	1	5	14	500	180	9	38.7089
F2-319	0	0	White	Black	36.1333	3.01333	9.45667	2.27394	104	70	47.0588	10	Green	72	17	33.5	46	97.0588	37.3134	1	4	12	400	200	6	100
F2-320	1.80859	92.1875	Red	Black	31.95	2.51	6.78	2.2973	247.604	68	72.5	60	Green	72	17.5	35	48	100	37.1429	1	5	14	500	180	6	1.85759
F2-321	0.744318	88.6364	Red	Black	36.7667	3.27	9.32333	2.1044	360.934	76	62.5	70	Purple	68	17	33	45	94.1176	36.3636	1	4	11	400	175	9	78.5205
F2-322	1.75735	91.1765	Red	Black	37.3633	2.98	12.2233	2.5483	505.023	79	73.2143	73.75	Purple	100	19.5	42.5	59	117.949	38.8235	1	4	12	400	200	9	38.4894
F2-323	0.828704	64.8148	Red	Black	33.9733	3.36667	9.47667	2.3541	548.324	79	80	82.6087	Green	96	17.5	37	52	111.429	40.5405	1	5	14	500	180	12	34.6492
F2-324	1.02692	78.4615	Red	Black	39.4333	2.98667	10.5233	2.3898	594.866	77	83.3333	93	Purple	85	18	40	57	122.222	42.5	1	4	12	400	200	9	80.4589
F2-325	0.659722	69.4444	White	Black	40.4367	3.52	12.0833	2.595	223.541	85	69.2308	19.8347	Green	107	15	38	59	153.333	55.2632	1	4	11	400	175	8	73.5936
F2-326	0.675	81.4286	White	Straw	57.5	5.25	22.3567	2.1732	476.56	70	23.7288	80	Green	84	17	28.5	36	67.6471	26.3158	1	2	5	200	150	8	80.2306
F2-327	0.233108	52.7027	White	Straw	57.8467	5.4	18.51	1.937	374.249	72	66.129	88	Green	108	17	42	63	147.059	50	1	4	11	400	175	6	77.6263
F2-328	0.676471	67.6471	Red	Black	39.0433	2.90667	9.85	2.2857	487.041	83	48.3333	90.6667	Purple	110	22	48.5	66	120.455	36.0825	1	4	11	400	175	8	71.4545
F2-329	2.06048	98.3871	Red	Straw	52.86	4.99333	23.1667	2.4348	410.839	69	37.7778	87	Purple	103	25.5	50	62	96.0784	24	1	4	11	400	175	9	44.7411
F2-330	2.82407	100	White	Straw	56.96	6.75667	24.8833	2.2603	457.116	52	33.3333	93	Purple	105	22	48	65	118.182	35.4167	1	3	10	300	233.333	10	38.6907
F2-331	2.03309	95.5882	Red	Black	37.2333	2.77667	9.44333	2.4657	448.887	77	75.5102	90	Purple	101	20.5	39	50	90.2439	28.2051	1	5	14	500	180	9	85.4426
F2-332	0.582192	71.2329	White	Black	41.9733	3.36	12.9	2.4132	425.199	85	44.186	75.2941	Purple	92	20.5	36.5	45	78.0488	23.2877	1	3	9	300	200	5	81.2511
F2-333	1	86.5672	Red	Black	39.1167	2.95	9.51333	2.1645	163.687	78	50	20	Purple	90	20	39	51	95	30.7692	1	5	14	500	180	10	79.2857
F2-334	2.77273	100	Red	Black	34.2733	2.94	8.19333	2.1603	469.509	78	40.3846	85.7143	Purple	120	25.5	49	60	92.1569	22.449	1	3	7	300	133.333	9	86.9272
F2-335	1.83333	93.3333	Red	Straw	57.4333	5.08667	23.4967	2.7172	454.884	76	82.6667	90	Purple	94	21.5	45	60	109.302	33.3333	1	4	12	400	200	6	81.8049
F2-336	2.125	100	White	Black	35.9067	2.84	8.27	2.5132	166.72	75	25.9259	20	Purple	120	23	48	63	108.696	31.25	1	3	8	300	166.667	6	83.0116
F2-337	0	0	White	Black	36.3767	2.97667	7.03333	2.3604	170.179	64	29.1667	53.6842	Purple	96	21.5	46	62	113.953	34.7826	1	3	7	300	133.333	7	72.7185
F2-338	0.1	40	Red	Straw	59.0567	6.24667	24.7967	2.4076	331.513	81	68.1818	81.3187	Purple	105	18	38	53	111.111	39.4737	1	4	11	400	175	5	78.9939
F2-339	0	0	Red	Black	33.6967	2.76333	7.53333	2.2736	264.857	78	81.0811	55.4348	Purple	94	20.5	39.5	51	92.6829	29.1139	1	3	8	300	166.667	7	58.2407
F2-340	0.783333	77.7778	Red	Straw	59.0567	6.24667	24.7967	1.96578	45	72	37.5	10	Green	82	25	44	51	76	15.9091	1	4	12	400	200	8	33.3333
F2-341	0.1425	37	Red	Black	36.75	3.11667	9.71333	1.9392	439.779	77	76.7857	70	Purple	109	24	47.5	60	97.9167	26.3158	1	4	11	400	175	8	79.6341
F2-342	2.2057	100	Red	Straw	59.0567	6.24667	24.7967	2.14633	79	69	50	5	Purple	63	17	34.5	48	102.941	39.1304	1	5	14	500	180	12	0
F2-343	0	0	Brown	Black	36.75	3.11667	9.71333	1.96571	63	77	50	5	Purple	77	20	36.5	46	82.5	26.0274	1	4	11	400	175	8	100
F2-344	0	0	White	Straw	53.5733	6.67	24.9533	2.428	140.346	66	28.5714	29.2683	Purple	95	21	41.5	54	97.619	30.1205	1	3	9	300	200	5	76.9231
F2-345	4.93367	100	Red	Straw	57.2767	4.93	25.69	2.6124	454.563	79	17.3333	92.5532	Purple	131	24.5	45	54	83.6735	20	1	3	10	300	233.333	6	86.7886
F2-346	2.03437	91.25	Brown	Black	35.1567	2.66	10.2033	2.4144	397.163	76	71.4286	80	Purple	110	22	43.5	56	97.7273	28.7356	1	4	13	400	225	7	61.0146
F2-347	1.14831	86.4407	Red	Black	43.8533	2.91	13.71	2.4305	358.91	83	42.8571	60.1942	Purple	110	23	47.5	62	106.522	30.5263	1	3	8	300	166.667	5	92.9108
F2-348	2.22768	98.2143	Brown	Black	41.3167	2.33	11.83	2.4325	222.023		58.3333	65.3846	Purple	93	20	41	55	105	34.1463	1	3	8	300	166.667	6	91.1765
F2-349	1.14474	89.4737	Brown	Black	35.17	2.33	5.73	2.2182	140.069	71	70.5882	50	Green	91	24	46	57	91.6667	23.913	1	5	14	500	180	8	13.3333
F2-350	0.1	40	White	Black	35.17	2.33	5.73	2.105	10	57	10	80	Green	110	23	45.5	58	97.8261	27.4725	1	4	11	400	175	10	100
F2-351	2.95	100	Red	Black	36.67	2.69333	9.42	2.6292	335.281	66	14.9254	80	Green	123	22	42.5	54	93.1818	27.0588	1	4	11	400	175	5	48.4202
F2-352	0.0539216	21.5686	Brown	Black	36.67	2.69333	9.42	1.72	51	72	44.4444	10	Purple	110	21.5	42	54	95.3488	28.5714	1	3	8	300	166.667	9	62.5
F2-353	3.09211	100	Red	Black	36.48	3.11333	9.54667	2.5276	572.464	81	71.4286	96	Green	127	22	46	61	109.091	32.6087	1	4	11	400	175	9	45.8509
F2-354	0.779221	75.3247	Brown	Black	36.6167	2.67667	10.1	2.3186	518.291	76	94.7368	70	Green	127	23	50	67	117.391	34	1	4	12	400	200	9	89.8608
F2-355	2.67667	100	White	Black	36.5867	2.85667	9.91667	2.2153	513.33	64	47.3684	90	Green	105	24.5	47	58	91.8367	23.4043	1	4	12	400	200	9	63.7906
F2-356	3.38889	100	Red	Black	36.2067	1.96667	8.1	2.5907	190.848	103	37.037	50	Green	117	26.5	51.5	63	94.3396	22.3301	1	5	14	500	180	7	95.3211
F2-357	2.39423	100	White	Straw	51.6967	4.27333	20.2033	2.2046	141.559	76	40	30	Green	60	16	32	45	100	40.625	1	5	14	500	180	9	100
F2-358	3.33333	100	White	Straw	58.5467	4.31667	26.6433	2.6803	331.347	87	56.0976	79.7468	Green	102	20.5	42.5	57	107.317	34.1176	1	4	11	400	175	8	88.7596
F2-359	1.91667	88.8889	White	Black	35.63	2.94333	8.94333	2.1576	358.727	71	30.137	90	Green	137	24	47.5	60	97.9167	26.3158	1	3	8	300	166.667	5	86.2915
F2-360	0	0	White	Black	38.1267	3.16667	9.12	2.2508	509.943	59	9.52381	90	Green	100	19.5	40.5	55	107.692	35.8025	1	4	11	400	175	12	83.2191
F2-361	0.193182	40.9091	White	Straw	49.61	5.01667	21.18	2.3268	413.34	71	42.3729	90	Green	86	22.5	45	58	100	28.8889	1	3	11	300	266.667	7	86.5382
F2-362	0.785156	76.5625	Red	Black	41.0267	3.15667	11.1567	2.4161	280.787	78	57.4468	90.3846	Green	100	19.5	37	48	89.7436	29.7297	1	4	2	400	-50	3	75.7978
F2-363	3.23611	100	Red	Straw	53.8567	2.94333	20.1567	2.66536	97	92	50	20	Green	95	17	42	63	147.059	50	1	4	11	400	175	6	77.7778
F2-364	0.15	48	Red	Straw	54.3933	5.14667	19.1967	2.1376	121	76	75	20	Purple	116	23.5	48.5	63	106.383	29.8969	1	3	10	300	233.333	6	76.4706
F2-365	2.71944	96.6667	Red	Black	35.2167	3.01667	8.54333	2.3353	444.928	70	0	90	Purple	120	24	50	65	108.333	30	1	4	13	400	225	8	77.9596
F2-366	2.9875	95	Brown	Black	38.4667	2.08667	11.3333	2.6956	292.488	92	90.6977	64.6154	Green	97	21	43.5	58	107.143	33.3333	1	4	13	400	225	7	62.9098
F2-367	1.34906	86.7925	Red	Straw	55.7367	5.47333	22.83	2.452	209.168	79	65.3846	61.4583	Green	130	23	42.5	52	84.7826	22.3529	1	4	13	400	225	4	62.8274
F2-368	1.36076	81.0127	Red	Black	34.0167	2.82	7.28333	2.4574	406.385	71	90.3846	80	Purple	115	24.5	47	58	91.8367	23.4043	1	4	15	400	275	8	98.8095
F2-369	0.107143	28.5714	White	Black	34.0167	2.82	7.28333	2.13381	42	69	100	5	Green	88	18	39	55	116.667	41.0256	1	3	10	300	233.333	9	5.55556
F2-370	1.50352	88.7324	White	Straw	55.7033	5.85667	23.3067	2.3723	237.567	69	9.09091	60	Green	115	22.5	42	52	86.6667	23.8095	1	4	11	400	175	7	81.8148
F2-371	1.60075	85.0746	White	Black	34.6433	2.74333	7.2	2.6097	139.349	66	72.2222	41.3462	Purple	95	20.5	42	56	104.878	33.3333	1	4	11	400	175	8	66.6667
F2-372	1.12681	79.7101	Red	Black	45.16	2.9	14.77	2.5236	399.699	85	45.4545	83.3333	Green	105	26.5	48.5	57	83.0189	17.5258	1	4	12	400	200	5	96.3671
F2-373	3.04487	100	Red	Black	39.6933	2.54	11.5567	2.6808	430.51	87	81.3953	95.9016	Green	123	21	41	53	95.2381	29.2683	1	4	13	400	225	5	53.849
F2-374	4.25	100	Red	Black	40.0067	2.74667	11.4667	2.6572	432.011	85	90	80.3419	Green	100	22.5	44	56	95.5556	27.2727	1	4	14	400	250	7	80.1025
F2-375	1.32292	79.1667	Red	Black	38.3	3.08333	10.3333	2.8129	329.745	78	72.3077	93.8144	Green	108	23.5	43.5	53	85.1064	21.8391	1	4	14	400	250	5	84.2799
F2-376	0	0	Red	Straw	38.3	3.08333	10.3333	1.77478	113	78	38.8889	38.4615	Purple	104	24	44	53	83.3333	20.4545	1	4	14	400	250	6	91.6667
F2-377	0.05	10	White	Straw	56.8033	5.99667	22.07	2.2187	249.619	71	25.9259	50	Green	90	14	29	38	107.143	31.0345	1	4	14	400	250	9	99.3711
F2-378	2.8	97.1429	Brown	Black	38.3	3.08333	10.3333	2.38771	35	83	50	14.8148	Green	88	13	29	40	123.077	37.931	1	3	9	300	200	6	76.9231
F2-379	3.34559	100	Red	Straw	50.37	4.56333	22.47	2.594	273.782	79	71.1111	88.6364	Green	75	12	27	38	125	40.7407	1	4	11	400	175	6	34.1342
F2-380	0	0	White	Black	38.3	3.08333	10.3333	2.10417	36	70	18.1818	5	Green	55	12.5	24	31	92	29.1667	1	4	11	400	175	11	83.3333
F2-381	2.60227	97.7273	White	Black	36.0033	2.70667	9.95667	2.3099	380.64	63	80.6452	80	Green	110	15	38.5	55	156.667	42.8571	1	3	8	300	166.667	12	34.5354
F2-382	0	0	Brown	Black	38.3	3.08333	10.3333	1.78429	14	76	55.5556	1	Purple	73	10.5	25	37	138.095	48	1	3	9	300	200	9	75
F2-383	2.28205	97.4359	Brown	Black	33.8067	2.65667	6.67333	2.1138	206.576	76	37.931	60	Purple	94	17.5	35.5	44	102.857	23.9437	1	3	9	300	200	7	74.8535
F2-384	4.17063	100	Red	Straw	57.0767	4.03	24.6133	2.8744	313.93	85	71.7949	82.0896	Green	100	18	40.5	53	125	30.8642	1	4	10	400	150	8	18.4422
F2-385	0.799342	82.8947	White	Black	39.3233	2.81667	8	2.39658	111	87	53.3333	30.7692	Green	110	15	32	42	113.333	31.25	1	4	12	400	200	7	100
F2-386	1.79839	89.2473	White	Black	33.3733	2.70333	7.24333	2.1454	313.41	73	75	80	Purple	55	14	26.5	33	89.2857	24.5283	1	4	11	400	175	13	82.1549
F2-387	0	0	Red	Black	38.3	3.08333	10.3333	2.33455	11	77	50	37.5	Green	89	12.5	33	49	164	48.4848	1	4	11	400	175	6	100
F2-388	0.111111	44.4444	White	Black	38.3	3.08333	10.3333	2.12778	9	67	44.4444	3	Green	82	10.5	27	41	157.143	51.8519	1	3	8	300	166.667	9	0
F2-389	0	0	Red	Straw	57.1267	5.23	21.7567	2.4347	195.683	87	35.2941	41.3793	Green	64	13.5	32	45	137.037	40.625	1	6	18	600	200	11	67.167
F2-390	0.544118	88.2353	White	Black	38.1367	2.89667	9.42	2.26588	17	66	57.8947	50	Purple	68	14	31	42	121.429	35.4839	1	6	17	600	183.333	19	66.6667
F2-391	0.125	30	White	Black	38.3467	3.09	10.9033	2.3863	453.711	78	59.4595	98	Green	104	15	37	52	146.667	40.5405	1	3	8	300	166.667	6	83.6354
F2-392	1.85855	90.7895	Brown	Black	31.85	2.14333	5.91	2.4096	320.725	92	47.5	80	Green	93	15	34	46	126.667	35.2941	1	4	11	400	175	8	35.1224
F2-393	0.184211	63.1579	Red	Black	38.3	3.08333	10.3333	2.08737	19	77	36.3636	5	Purple	77	12.5	27.5	38	120	38.1818	1	4	11	400	175	11	100
F2-394	0.544118	61.7647	White	Black	35.4233	3.39333	9.24333	2.33	193.738	68	36.8421	20	Green	78	14	31	42	121.429	35.4839	1	4	11	400	175	10	58.4328
F2-395	2.22951	98.3607	Brown	Black	32.0467	2.29667	6.90667	2.13	469.577	67	34.7826	90	Purple	110	20.5	43	53	109.756	23.2558	1	4	11	400	175	10	5.56217
F2-396	1.67537	97.0149	Red	Black	39.3267	5.11667	11.4933	2.2018	412.313	87	75.6098	90.9091	Green	88	15	31	40	106.667	29.0323	1	4	14	400	250	10	72.4544
F2-397	1.30645	83.871	White	Black	39.7233	2.88667	11.2067	2.5332	300.561	87	33.3333	57.1429	Green	74	19	37	44	94.7368	18.9189	1	4	13	400	225	8	96.0332
F2-398	0.606481	72.2222	Red	Straw	54.85	5.19667	19.97	2.1744	173.593	76	77.7778	30	Green	78	16.5	40.5	56	145.455	38.2716	1	4	14	400	250	10	99.187
F2-399	1.84231	90.7692	White	Straw	50.58	5.56333	22.9967	2.3546	247.66	52	10	43.4211	Green	97	14	36	52	157.143	44.4444	1	3	10	300	233.333	12	42.4982
F2-400	2.0597	95.5224	Brown	Black	39.89	1.85667	8.61667	2.47144	97	88	50	41.6667	Green	57	10	29.5	47	195	59.322	1	4	11	400	175	8	57.1429
F2-401	0.613333	80	Red	Straw	59.9233	5.29667	23.0333	2.5177	496.803	77	61.2903	80	Purple	95	22.5	42	47	86.6667	11.9048	1	6	19	600	216.667	8	96.4125
F2-402	3.0375	100	Red	Black	36.02	2.57333	9.16	2.3288	288.44	90	66.6667	74.6667	Green	108	17.5	33	39	88.5714	18.1818	1	4	11	400	175	8	38.538
F2-403	2.125	98.8889	Red	Black	33.8433	2.78	8.03667	2.6083	302.423	79	65.1163	63.0435	Purple	115	19	41.5	53	118.421	27.7108	1	5	14	500	180	7	59.0724
F2-404	0.528986	75.3623	Red	Black	35.08	2.9	8.88	2.2509	380.106	78	62.963	96.2617	Purple	92	18.5	32	35	72.973	9.375	1	4	11	400	175	7	84.2198
F2-405	1.50379	89.3939	White	Black	36.52	2.06	7.42	2.2148	177.795	67	94.1176	26.8293	Green	95	21	44.5	55	111.905	23.5955	1	5	14	500	180	10	47.4765
F2-406	0.385802	65.4321	White	Straw	53.7567	6.18	22.5533	2.0576	286.625	70	34.2857	50	Green	93	18	37.5	47	108.333	25.3333	1	5	14	500	180	8	93.3852
F2-407	0.4375	58.3333	Red	Straw	53.7567	6.18	22.5533	2.52812	80	87	50	24.359	Green	100	19.5	44	57	125.641	29.5455	1	4	11	400	175	10	85.7143
F2-408	3.01136	95.4545	Red	Straw	54.46	5.27	23.7533	2.5352	348.588	83	58.8235	69.8113	Green	84	14	35.5	51	153.571	43.662	1	4	12	400	200	10	68.0351
F2-409	1.32143	81.6327	Red	Black	36.61	3.05667	9.54	2.4565	303.884	77	65.7895	80	Purple	97	21	46	58	119.048	26.087	1	5	13	500	160	8	91.9125
F2-410	2.35065	93.5065	Brown	Black	34.41	2.23	7.25	2.6325	301.614	87	62.5	71.5909	Purple	66	16	32	40	100	25	1	4	11	400	175	9	7.47314
F2-411	1.89	100	White	Black	36.61	2.62	8.04667	2.4192	172.954	77	37.5	70	Green	73	16	30	36	87.5	20	1	5	15	500	200	7	99.2593
F2-412	3.55357	100	Brown	Black	33.2933	1.81333	4.86667	2.2564	136.049	87	70.5882	44.4444	Green	105	21	43	52	104.762	20.9302	1	3	11	300	266.667	8	46.1538
F2-413	0.692623	73.7705	Red	Black	35.6933	3.61333	8.61333	2.0896	934.834	69	41.0256	96	Green	110	17.5	30	33	71.4286	10	1	6	20	600	233.333	12	47.5802
F2-414	0.05	20	White	Black	35.6933	3.61333	8.61333	1.87571	35	71	46.6667	21.25	Green	58	17	38.5	51	126.471	32.4675	1	5	14	500	180	15	0
F2-415	0.075	30	White	Black	38.0367	3.65	10.0433	2.1376	345.069	72	55.814	40	Green	110	19	41	52	115.789	26.8293	1	5	14	500	180	8	85.1852
F2-416	0.631579	73.6842	Red	Straw	57.7767	5.10667	24.1667	2.3073	198.565	85	39.2857	28.5714	Green	68	17	37	48	117.647	29.7297	1	5	15	500	200	7	68.9033
F2-417	0	0	White	Black	35.6933	3.61333	8.61333	2.7023	74	72	50	20	Green	89	18.5	37	45	100	21.6216	1	4	13	400	225	8	100
F2-418	0.03125	12.5	Brown	Straw	57.7767	5.10667	24.1667	2.0425	8	77	50	28.5714	Green	61	17	37.5	49	120.588	30.6667	1	4	16	400	300	18	53.8462
F2-419	0.619565	71.0145	Red	Black	37.66	3.40667	12.36	2.4676	751.208	83	93.5484	90.9091	Green	83	20	38	44	90	15.7895	1	5	16	500	220	12	31.6479
F2-420	1.86792	94.3396	Brown	Black	39.6033	2.08	7.70667	1.975	110	90	58.3333	29.0323	Green	100	20.5	34.5	36	68.2927	4.34783	1	4	16	400	300	9	62.5
F2-421	0.579365	57.1429	Red	Straw	55.6233	6.04667	22.2133	2.6197	350.082	85	37.931	62.069	Green	74	18	40.5	53	125	30.8642	1	4	11	400	175	12	78.3559
F2-422	0.640625	71.875	White	Straw	55.29	5.62667	23.6433	2.4532	318.417	81	19.3548	56.5217	Purple	60	18.5	34	39	83.7838	14.7059	1	4	11	400	175	10	69.9785
F2-423	0.34375	62.5	White	Black	35.6933	3.61333	8.61333	2.1375	8	72	14.2857	1	Purple	61	16	35	46	118.75	31.4286	1	5	14	500	180	14	100
F2-424	0.4	90	White	Straw	48.3333	4.42	18.78	2.0958	126.014	71	50	10	Purple	90	19	42	54	121.053	28.5714	1	4	11	400	175	12	81.8182
F2-425	2.50581	100	Red	Black	33.7133	2.47	8.49	2.4816	264.108	83	37.931	77.7778	Purple	85	15	37.5	53	150	41.3333	1	4	13	400	225	9	23.6257
F2-426	0	0	Red	Straw	53.8867	5.47333	20.0533	1.9112	158.869	77	0	5	Purple	103	18	37	46	105.556	24.3243	1	4	11	400	175	10	92.826
F2-427	0.075	30	Red	Black	37.9733	3.34	10.0033	2.5027	399.964	79	76.3158	47.5	Purple	100	19	40	50	110.526	25	1	4	11	400	175	10	29.6889
F2-428	0.779605	72.3684	Brown	Black	34.8933	2.73333	7.65333	2.3068	287.884	76	17.8571	50	Purple	117	19	42	54	121.053	28.5714	1	4	12	400	200	10	93.3664
F2-429	0.548507	70.1493	Red	Straw	56.6267	5.06	22.03	2.159	376.16	78	70.2703	68.8525	Purple	76	16	35	46	118.75	31.4286	1	16	24	1600	50	10	78.125
F2-430	2.35667	97.3333	Red	Black	40.6767	2.73	12.7867	2.3516	608.224	83	65.4545	82.6531	Green	87	17.5	36	45	105.714	25	1	5	14	500	180	11	59.6829
F2-431	0	0	White	Straw	60.37	6.38667	24.7133	2.0372	663.312	76	52.0548	80	Purple	100	19.5	41.5	52	112.821	25.3012	1	4	11	400	175	9	98.7654
F2-432	1.16949	88.1356	Red	Black	37.1333	3.17667	11.2167	2.0927	183.7	77	63.6364	50	Purple	93	18	36	44	100	22.2222	1	4	12	400	200	8	98.3333
F2-433	0	0	Brown	Black	35.6933	3.61333	8.61333	2.46643	42	87	33.3333	10.9091	Green	80	16.5	36	47	118.182	30.5556	1	4	11	400	175	9	42.8571
F2-434	0.493056	63.8889	White	Black	39.0533	2.53333	9.09	2.0204	113.656	78	33.3333	29.4118	Green	67	15.5	27.5	32	77.4194	16.3636	1	5	16	500	220	9	80
F2-435	3.56818	100	Brown	Black	32.79	1.9	5.31667	2.2812	427.433	92	66.6667	79.6296	Green	74	17.5	35	43	100	22.8571	1	5	14	500	180	9	15.6593
F2-436	1.43396	90.566	Red	Straw	54.93	4.28667	23.78	2.4103	289.329	87	37.5	73.4375	Purple	62	18	33	38	83.3333	15.1515	1	5	14	500	180	9	68.0644
F2-437	0.56	88	Brown	Black	35.6933	3.61333	8.61333	2.078	25	78	28.5714	7.14286	Purple	78	14	28	36	100	28.5714	1	4	11	400	175	7	50
F2-438	0.445205	63.0137	Red	Black	39.1467	3.4	10.9433	2.3151	245.177	79	37.037	36.5854	Purple	109	20	42	52	110	23.8095	1	4	12	400	200	9	55.8174
F2-439	0	0	Red	Straw	58.0933	5.6	22.92	2.0134	462.198	76	66.6667	60	Purple	112	20	37.5	43	87.5	14.6667	1	4	11	400	175	9	79.3838
F2-440	2.095	94	Red	Straw	55.8067	5.64667	23.45	2.3138	497.083	72	66.129	80	Green	95	19.5	43	55	120.513	27.907	1	4	11	400	175	8	80.8307
F2-441	1.88095	92.0635	Red	Black	39.9567	2.51	11.7333	2.3684	145.512	85	33.3333	58.8235	Green	123	18	44	60	144.444	36.3636	1	3	1	300	-66.6667	4	57.1429
F2-442	2.5	100	White	Black	35.6267	2.47	5.91	2.32906	96	68	40	30	Green	92	19	36	42	89.4737	16.6667	1	4	12	400	200	10	66.6667
F2-443	0.1	40	Red	Straw	56.93	5.22	22.8633	2.1352	204.637	77	45.4545	40	Purple	107	21	40.5	47	92.8571	16.0494	1	4	12	400	200	9	95.0763
F2-444	2.25815	88.0435	White	Black	38.07	3.24	10.8	2.8083	442.232	81	79.6875	95.5056	Purple	128	18	46.5	65	158.333	39.7849	1	4	12	400	200	7	91.807
F2-445	2.07692	94.8718	White	Black	34.3833	3.15333	9.56667	2.3192	415.661	68	56.0976	82	Purple	90	19.5	36.5	42	87.1795	15.0685	1	4	13	400	225	10	36.5812
F2-446	1.74235	92.8571	White	Black	34.65	2.79	9.24	2.1267	219.824	76	73.3333	50	Green	100	15	36.5	51	143.333	39.726	1	4	13	400	225	7	92.8437
F2-447	4.44091	100	Red	Straw	52.34	3.79	24.7367	2.4721	468.327	90	96	82.4324	Green	103	20.5	40	47	95.122	17.5	1	5	15	500	200	9	48.2901
F2-448	1.06667	85.3333	White	Straw	50.67	4.99333	23.0067	2.1756	340.081	76	48.6486	50	Green	72	16	36.5	49	128.125	34.2466	1	5	16	500	220	9	97.0075
F2-449	0	0	White	Black	37.47	2.92333	8.72667	2.3103	292.581	77	93.1034	40	Purple	81	18	37	46	105.556	24.3243	1	5	13	500	160	10	92.2668
F2-450	2.43919	100	White	Black	35.5167	3.07667	9.32	2.4469	378.773	73	61.9048	81	Green	98	20	43.5	55	117.5	26.4368	1	5	13	500	160	9	86.4545
F2-451	2.13961	92.2078	White	Black	31.5867	2.6	5.81333	2.3236	391.806	72	36.1111	80	Green	71	16	31	38	93.75	22.5806	1	4	12	400	200	11	43.8136
F2-452	0.44375	87.5	White	Straw	52.21	6.60333	24.8133	2.0793	152.994	73	33.3333	40	Green	110	20.5	42.5	52	107.317	22.3529	1	5	13	500	160	12	98.9583
F2-453	1.07927	85.3659	Red	Black	36.9267	2.51667	7.68333	2.1936	140.696	88	60	43.9024	Green	93	20.5	38	43	85.3659	13.1579	1	5	15	500	200	13	61.1111
F2-454	0.483696	84.7826	White	Black	36.3467	3.31	10.44	2.2202	410.481	68	70.7317	86	Green	58	15	31	40	106.667	29.0323	1	5	16	500	220	10	78.4395
F2-455	0	0	White	Straw	55.7267	6.81333	26.98	2.1488	458.544	59	46.6667	88	Green	65	19	36	42	89.4737	16.6667	1	5	16	500	220	10	74.472
F2-456	0	0	Red	Black	40.68	3.29	11.7133	2.4317	260.826	87	32	45.3333	Green	120	22	49	62	122.727	26.5306	1	4	12	400	200	11	76.8073
F2-457	0.424342	67.1053	White	Black	36.3667	3.4	8.17	2.4323	376.718	64	72.5806	90	Purple	96	16	36	48	125	33.3333	1	4	11	400	175	6	55.2419
F2-458	NA	NA	NA	NA	NA	NA	NA	NA	NA	NA	NA	NA	NA	NA	NA	NA	NA	NA	NA	NA	NA	NA	NA	NA	NA	NA
F2-459	1.91096	98.6301	White	Black	36.87	3.54333	11.05	2.3692	654.428	68	66.6667	86	Green	98	18	40	52	122.222	30	1	4	11	400	175	8	70.2006
F2-460	0.130952	46.0317	White	Straw	55.7267	6.81333	26.98	2.28317	63	69	55.5556	10	Green	92	14.5	35	49	141.379	40	1	4	10	400	150	9	85.7143
F2-461	0.163462	50	White	Straw	55.7267	6.81333	26.98	2.36962	52	68	44.4444	6	Purple	82	20	44.5	57	122.5	28.0899	1	4	14	400	250	9	28.5714
F2-462	1.74013	98.6842	Red	Black	35.75	3.09	9.39	2.2442	462.909	77	86.3636	90	Purple	125	20.5	42	51	104.878	21.4286	1	4	12	400	200	7	93.8623
F2-463	0.144444	46.6667	Red	Black	39.3933	3.41667	11.3233	2.456	424.096	78	46.8085	66.6667	Purple	103	20.5	45	57	119.512	26.6667	1	4	11	400	175	9	90.0384
F2-464	0.3125	60	Red	Straw	48.68	4.44333	19.1	1.9637	128.574	78	58.3333	37.3333	Purple	60	16.5	32.5	40	96.9697	23.0769	1	4	11	400	175	10	60
F2-465	1.07778	80	Red	Straw	52.8433	4.77667	20.8867	2.4993	124	83	46.1538	20.4819	Green	95	20.5	41	49	100	19.5122	1	5	14	500	180	9	60
F2-466	1.49167	76.6667	White	Straw	55.7267	6.81333	26.98	2.28533	30	69	50	5	Purple	70	18.5	38	47	105.405	23.6842	1	5	14	500	180	8	14.2857
F2-467	0	0	Brown	Straw	60.1333	5.02667	22.9167	2.2745	495.195	87	37.1429	95.6989	Green	95	17	42	58	147.059	38.0952	1	4	11	400	175	7	87.3796
F2-468	1.71296	88.8889	White	Black	34.2	2.82	6.98333	2.4691	186.104	76	53.3333	50	Purple	125	19.5	48	65	146.154	35.4167	1	4	11	400	175	6	98.2906
F2-469	NA	NA	NA	NA	NA	NA	NA	NA	NA	NA	NA	NA	NA	NA	NA	NA	NA	NA	NA	NA	NA	NA	NA	NA	NA	NA
F2-470	1.42614	75	Brown	Black	34.0233	3.13667	10.2	2.4186	435.119	81	27.7778	84.9315	Green	65	17	33	40	94.1176	21.2121	1	6	19	600	216.667	8	74.6949
F2-471	1.13125	92.5	White	Straw	55.7267	6.81333	26.98	2.35	40	66	60	31.5068	Purple	68	18	38.5	49	113.889	27.2727	1	5	14	500	180	10	50
F2-472	1.15244	90.2439	Red	Straw	55.7267	6.81333	26.98	2.46976	41	85	55.5556	10.2564	Green	71	20	41	50	105	21.9512	1	6	18	600	200	9	77.7778
F2-473	4.30882	100	White	Black	43.0933	3.31333	13.27	2.6567	514.548	69	69.0476	90	Purple	69	18	35.5	43	97.2222	21.1268	1	4	11	400	175	12	26.8619
F2-474	2.125	92.8571	White	Black	43.0933	3.31333	13.27	2.01759	58	69	100	0	Green	95	18	39	50	116.667	28.2051	1	4	13	400	225	9	50
F2-475	2.125	95	Brown	Black	41.5233	3.32	13.5967	2.6735	348.034	81	62.7907	61.9565	Green	76	17	35.5	45	108.824	26.7606	1	4	11	400	175	8	41.8245
F2-476	0.3125	77.6316	White	Black	34.73	2.02	3.61	2.19368	76	65	50	20	Purple	100	22	44	52	100	18.1818	1	4	11	400	175	10	88.8889
F2-477	3.45455	100	White	Black	34.3933	2.48	6.60333	2.4375	186.043	76	61.5385	50	Purple	79	20	37	42	85	13.5135	1	4	13	400	225	7	86.5275
F2-478	4.32143	100	Red	Black	34.2933	2.98	8.74667	2.69	502.089	79	91.9355	97.3684	Green	105	17	35	44	105.882	25.7143	1	4	14	400	250	8	48.9026
F2-479	0.401163	60.4651	Red	Black	35.4	3.33667	9.15	2.5836	401.32	81	22.2222	78.6885	Green	83	19.5	38	45	94.8718	18.4211	1	4	11	400	175	11	73.3962
F2-480	0.368132	74.7253	Brown	Black	35.99	2.94333	8.21667	2.1834	248.713	78	60.9756	48.1928	Purple	83	17	32.5	39	91.1765	20	1	4	11	400	175	6	61.5623
F2-481	0	0	White	Black	43.0933	3.31333	13.27	2.07462	13	64	57.1429	1	Purple	87	19	38	46	100	21.0526	1	4	11	400	175	7	25
F2-482	2.6	97.7778	Brown	Black	34.0933	2.77667	8.18	2.3827	308.142	76	60.4651	60	Purple	107	19	40.5	51	113.158	25.9259	1	5	14	500	180	7	62.5366
F2-483	0.770833	91.6667	Brown	Black	43.0933	3.31333	13.27	2.075	12	79	0	2.5	Purple	83	19	36	42	89.4737	16.6667	1	5	14	500	180	7	75
F2-484	NA	NA	NA	NA	NA	NA	NA	NA	NA	NA	NA	NA	NA	NA	NA	NA	NA	NA	NA	NA	NA	NA	NA	NA	NA	NA
F2-485	1.1723	85.1351	Brown	Black	33.9933	2.78667	8.67667	2.7583	374.829	81	67.8571	64.557	Green	100	21.5	44	53	104.651	20.4545	1	4	11	400	175	13	25.4845
F2-486	0.892857	100	Brown	Black	43.0933	3.31333	13.27	2.03905	21	71	33.3333	10	Purple	96	18	38	48	111.111	26.3158	1	4	12	400	200	9	55.5556
F2-487	0.450549	76.9231	White	Straw	52.5933	6.82	25.2267	2.5238	262.136	68	26.9231	75	Purple	95	20.5	37	41	80.4878	10.8108	1	4	12	400	200	10	67.7848
F2-488	0.625	78.5714	White	Black	43.0933	3.31333	13.27	2.165	14	68	57.1429	1	Green	76	18	36	44	100	22.2222	1	5	14	500	180	14	25
F2-489	1.00987	77.6316	Red	Black	37.2367	2.97333	11.41	2.3071	686.485	77	90.4762	90	Purple	103	24	42	44	75	4.7619	1	4	11	400	175	11	73.2099
F2-490	0	0	Red	Black	37.38	3.46333	11.7633	2.1728	360.572	77	44.4444	50	Purple	99	19	37	44	94.7368	18.9189	1	4	12	400	200	8	87.3753
F2-491	NA	NA	NA	NA	NA	NA	NA	NA	NA	NA	NA	NA	NA	NA	NA	NA	NA	NA	NA	NA	NA	NA	NA	NA	NA	NA
F2-492	0	0	Red	Straw	54.0767	6.13	21.7733	2.168	389.299	73	43.75	70	Green	94	17	40.5	55	138.235	35.8025	1	4	13	400	225	12	93.3794
F2-493	0.13	52	White	Black	39.06	3.28333	11.03	2.1796	243.022	68	45.4545	40	Purple	60	20	41.5	51	107.5	22.8916	1	4	11	400	175	11	88.898
F2-494	1.68966	100	Red	Black	36.9567	3.09	9.99	2.2912	497.805	76	73.3333	86	Purple	91	17.5	41	55	134.286	34.1463	1	4	14	400	250	11	56.9286
F2-495	1.5473	89.1892	Red	Black	33.97	2.71	9.34333	2.1607	504.059	73	80.3571	85	Purple	86	16	36	48	125	33.3333	1	4	11	400	175	9	63.7354
F2-496	0	0	Red	Straw	55.5167	5.93667	21.9933	2.4355	481.614	81	55	39.8148	Purple	86	19	39	48	105.263	23.0769	1	5	14	500	180	12	58.5106
F2-497	NA	NA	NA	NA	NA	NA	NA	NA	NA	NA	NA	NA	NA	NA	NA	NA	NA	NA	NA	NA	NA	NA	NA	NA	NA	NA
F2-498	0.918103	77.5862	Red	Black	31.9667	2.58	5.44667	2.34	356.94	70	40.4255	60	Purple	107	22	47	58	113.636	23.4043	1	4	11	400	175	8	90.3315
F2-499	2.88043	100	Brown	Black	34.42	2.55	8.06	2.1553	322.224	76	65	60	Purple	105	20	41	50	105	21.9512	1	4	11	400	175	8	64.693
F2-500	0.1	40	White	Straw	51.87	5.93	23.18	2.2473	168.487	62	50	39.2857	Purple	70	20	43	54	115	25.5814	1	4	15	400	275	19	32.9316
