# Supplementary material for: Quantitative Trait Locus and Haplotype Analyses of Wild and Crop-Mimic Traits in U.S. Weedy Rice
Source: G3 (Bethesda). 2013 Jun 1;3(6):1049–59. doi: 10.1534/g3.113.006395 (PMC3689802; doi:10.1534/g3.113.006395)
Supplement: Supporting Information [file supp_g3.113.006395_TableS5.xlsx]

## Sheet: Table S5
Table S5 Marker genotyping data for individuals in the F2 EM93-1/US1 population. Marker genotypes: 0=EM93-1-like, 1=heterozygous, 2=US1-like homozygous, dot=missing.
Individual	RM495	RM3740	RM84	RM283	RM8081	RM583	RM580	RM6073	RM5964	RM5972	RM9	RM297	RM315	RM472	RM11988	RM3520	RM233	RM1285	RM5897	RM71	RM1234	RM7426	RM341	RM5363	RM318	RM3263	RM138	RM4108	RM545	RM232	RM7197	RM1334	RM135	RM55	RM520	RM3867	RM514	RM335	RM1305	RM6156	RM16757	RM1359	RM17044	RM252	RM241	RM3534	RM3836	RM559	RM1200
F2-001	0	0	1	1	1	1	1	1	1	1	0	1	1	1	1	1	1	1	2	2	2	2	1	1	1	1	1	1	2	2	1	1	1	1	1	1	1	1	1	1	1	0	0	0	0	0	0	1	0
F2-002	0	0	0	0	1	1	1	1	1	1	1	1	1	1	1	1	0	0	0	0	0	1	1	1	1	1	2	1	1	1	0	1	0	0	0	0	0	2	2	2	1	1	1	1	1	1	1	1	0
F2-003	2	2	2	1	1	0	0	0	0	0	0	2	2	2	2	2	1	1	1	1	1	1	1	1	1	2	2	1	1	1	1	0	0	0	0	0	1	1	1	1	1	1	1	1	1	1	1	1	1
F2-004	1	2	2	1	1	1	1	1	0	0	1	1	1	1	1	1	2	2	2	2	2	2	1	0	0	0	0	2	2	2	2	2	1	1	1	1	0	1	1	0	0	1	1	1	1	1	1	1	0
F2-005	1	1	1	1	1	1	2	2	2	2	1	1	1	1	1	1	1	1	1	1	1	1	1	1	0	0	0	0	0	0	0	0	1	1	1	1	0	1	1	1	1	1	1	1	1	1	1	1	2
F2-006	1	0	0	0	0	0	0	0	0	1	1	1	1	1	1	1	0	0	1	1	2	2	2	2	2	2	2	1	1	1	1	1	1	1	2	2	1	2	1	1	1	1	1	1	1	1	1	1	2
F2-007	1	1	1	1	2	2	2	2	2	1	1	1	1	1	2	2	1	2	2	2	2	2	1	1	1	1	1	1	1	1	1	0	1	1	2	2	1	2	2	1	1	2	2	1	1	1	1	1	2
F2-008	0	0	0	1	1	1	1	1	1	1	1	1	0	0	0	0	1	1	1	1	0	0	0	0	0	1	1	2	2	2	2	1	1	1	1	1	1	1	1	2	2	2	2	2	2	2	1	1	0
F2-009	2	2	1	1	1	1	1	1	1	0	1	1	1	1	1	1	1	1	1	2	2	2	2	1	0	0	1	2	2	2	2	0	2	2	2	2	1	0	1	1	1	1	1	2	2	2	2	2	0
F2-010	2	2	2	2	2	2	2	2	2	2	2	2	2	2	2	2	0	0	0	0	1	2	1	2	2	1	1	1	2	2	2	1	1	0	1	1	1	1	1	1	0	0	0	0	0	0	0	0	1
F2-011	0	0	0	0	0	1	1	1	1	1	1	1	2	2	2	2	0	0	1	1	1	1	2	1	0	1	2	0	0	0	1	1	1	0	1	1	1	1	1	1	1	1	1	1	1	1	1	1	2
F2-012	2	2	2	2	1	1	1	1	2	2	2	2	2	2	2	2	2	2	2	2	2	2	1	1	1	1	0	2	2	2	2	1	1	1	2	2	2	1	0	0	1	0	1	1	1	1	1	0	1
F2-013	1	1	1	2	2	2	2	1	1	1	1	1	1	1	1	1	1	1	1	1	1	1	2	0	0	0	1	0	0	0	0	2	2	1	0	0	0	1	1	1	0	0	0	0	0	0	0	0	1
F2-014	2	1	1	1	2	2	2	2	2	2	2	2	2	2	2	2	2	2	2	2	2	2	2	1	1	1	1	2	2	2	2	2	1	1	2	2	2	0	0	0	0	0	0	0	0	0	0	1	1
F2-015	2	1	1	1	2	2	2	2	1	1	2	2	2	2	2	2	1	1	2	2	2	2	2	2	2	2	2	2	2	2	2	2	1	1	1	2	2	2	2	2	2	1	1	1	1	0	1	1	1
F2-016	0	1	1	1	1	1	1	1	1	1	0	0	0	0	0	0	1	1	1	1	1	1	0	0	0	0	1	1	2	2	2	0	0	0	0	0	0	2	2	2	1	1	2	1	1	1	1	1	1
F2-017	1	1	1	1	1	0	0	0	0	0	0	0	1	2	2	2	0	0	0	0	0	0	1	0	0	0	0	1	2	2	1	0	1	1	2	2	2	2	2	2	1	1	1	1	1	1	1	2	2
F2-018	1	2	2	2	2	2	2	1	1	1	2	2	2	2	2	2	1	1	2	2	1	1	1	0	0	0	1	0	1	2	2	2	2	2	1	1	1	1	1	1	1	1	0	0	0	0	0	0	0
F2-019	2	2	2	2	2	2	2	2	2	2	2	2	2	2	2	2	1	1	1	1	0	0	1	1	1	1	1	1	1	1	1	1	2	2	1	1	1	1	1	1	1	1	2	2	2	2	2	2	2
F2-020	0	1	1	1	2	2	2	1	2	2	2	2	2	0	2	2	1	1	1	1	1	1	1	0	2	2	2	1	1	2	2	1	1	1	1	1	0	2	1	1	1	1	1	1	1	1	0	1	2
F2-021	1	0	0	0	0	0	0	0	2	2	2	2	2	2	2	2	2	2	2	1	1	1	0	1	1	1	1	0	1	1	1	0	1	1	1	1	1	2	1	1	1	1	1	1	1	1	1	1	1
F2-022	1	1	1	1	1	1	1	1	2	2	2	2	2	2	2	1	1	1	0	0	0	0	1	0	0	0	1	0	0	0	1	1	1	1	1	1	1	2	2	2	2	1	1	0	0	0	0	1	1
F2-023	.	.	.	.	.	.	.	1	.	1	.	.	.	0	2	.	.	.	.	.	.	.	.	1	1	.	.	1	1	.	.	1	.	1	.	.	.	2	.	.	0	0	0	0	.	.	.	.	.
F2-024	.	.	.	.	.	.	.	1	.	1	.	.	.	1	1	.	.	.	.	.	.	.	.	2	2	.	.	2	2	.	.	1	.	1	.	.	.	0	.	.	2	2	2	2	.	.	.	.	.
F2-025	.	.	.	.	.	.	.	1	.	2	.	.	.	0	2	.	.	.	.	.	.	.	.	2	2	.	.	2	2	.	.	1	.	1	.	.	.	2	.	.	0	0	0	0	.	.	.	.	.
F2-026	.	.	.	.	.	.	.	1	.	1	.	.	.	1	1	.	.	.	.	.	.	.	.	0	0	.	.	0	0	.	.	1	.	1	.	.	.	0	.	.	0	0	0	0	.	.	.	.	.
F2-027	.	.	.	.	.	.	.	0	.	0	.	.	.	1	1	.	.	.	.	.	.	.	.	0	0	.	.	0	0	.	.	1	.	1	.	.	.	2	.	.	2	2	2	2	.	.	.	.	.
F2-028	.	.	.	.	.	.	.	1	.	1	.	.	.	2	2	.	.	.	.	.	.	.	.	0	0	.	.	2	2	.	.	0	.	0	.	.	.	1	.	.	1	2	2	2	.	.	.	.	.
F2-029	2	1	2	1	1	0	0	1	1	1	1	2	2	0	2	2	0	0	0	0	0	0	0	0	0	1	1	1	1	1	0	0	0	1	0	0	0	1	1	0	1	0	1	1	1	0	0	1	0
F2-030	.	.	.	.	.	.	.	2	.	2	.	.	.	0	2	.	.	.	.	.	.	.	.	0	0	.	.	1	1	.	.	2	.	2	.	.	.	2	.	.	1	1	1	1	.	.	.	.	.
F2-031	.	.	.	.	.	.	.	2	.	2	.	.	.	2	2	.	.	.	.	.	.	.	.	1	1	.	.	2	2	.	.	0	.	0	.	.	.	1	.	.	1	0	1	1	.	.	.	.	.
F2-032	.	.	.	.	.	.	.	0	.	0	.	.	.	1	1	.	.	.	.	.	.	.	.	2	2	.	.	0	0	.	.	0	.	0	.	.	.	1	.	.	0	1	1	1	.	.	.	.	.
F2-033	1	0	0	0	2	0	0	0	0	1	2	2	2	0	2	2	1	1	0	1	1	1	1	1	1	1	1	1	2	2	2	1	2	2	1	1	0	0	2	2	1	0	0	1	1	1	1	1	2
F2-034	.	.	.	.	.	.	.	1	.	1	.	.	.	2	2	.	.	.	.	.	.	.	.	1	1	.	.	2	2	.	.	1	.	1	.	.	.	1	.	.	0	1	1	1	.	.	.	.	.
F2-035	.	.	.	.	.	.	.	1	.	1	.	.	.	1	1	.	.	.	.	.	.	.	.	2	2	.	.	1	1	.	.	1	.	1	.	.	.	1	.	.	0	1	2	2	.	.	.	.	.
F2-036	.	.	.	.	.	.	.	1	.	1	.	.	.	2	2	.	.	.	.	.	.	.	.	0	0	.	.	2	2	.	.	2	.	2	.	.	.	0	.	.	2	1	1	1	.	.	.	.	.
F2-037	.	.	.	.	.	.	.	0	.	0	.	.	.	0	0	.	.	.	.	.	.	.	.	1	1	.	.	1	1	.	.	1	.	2	.	.	.	0	.	.	1	1	1	1	.	.	.	.	.
F2-038	.	.	.	.	.	.	.	0	.	0	.	.	.	0	2	.	.	.	.	.	.	.	.	2	2	.	.	1	1	.	.	1	.	1	.	.	.	0	.	.	1	0	1	1	.	.	.	.	.
F2-039	.	.	.	.	.	.	.	0	.	0	.	.	.	0	2	.	.	.	.	.	.	.	.	1	1	.	.	2	2	.	.	2	.	1	.	.	.	2	.	.	0	1	2	2	.	.	.	.	.
F2-040	2	2	2	2	2	2	2	2	2	2	2	1	1	1	1	1	0	0	0	2	2	2	1	0	0	0	1	1	1	2	2	2	2	1	2	2	0	0	1	1	1	0	1	1	2	2	1	1	1
F2-041	.	.	.	.	.	.	.	2	.	2	.	.	.	2	2	.	.	.	.	.	.	.	.	1	1	.	.	1	1	.	.	2	.	2	.	.	.	0	.	.	1	0	0	0	.	.	.	.	.
F2-042	.	.	.	.	.	.	.	2	.	2	.	.	.	1	0	.	.	.	.	.	.	.	.	0	0	.	.	0	0	.	.	2	.	2	.	.	.	0	.	.	1	1	1	1	.	.	.	.	.
F2-043	.	.	.	.	.	.	.	2	.	2	.	.	.	2	2	.	.	.	.	.	.	.	.	1	1	.	.	0	0	.	.	2	.	2	.	.	.	1	.	.	1	1	1	1	.	.	.	.	.
F2-044	.	.	.	.	.	.	.	1	.	1	.	.	.	1	1	.	.	.	.	.	.	.	.	0	0	.	.	1	1	.	.	1	.	1	.	.	.	1	.	.	0	1	1	1	.	.	.	.	.
F2-045	.	.	.	.	.	.	.	1	.	1	.	.	.	1	1	.	.	.	.	.	.	.	.	0	0	.	.	0	0	.	.	2	.	2	.	.	.	2	.	.	2	2	2	2	.	.	.	.	.
F2-046	.	.	.	.	.	.	.	0	.	0	.	.	.	1	1	.	.	.	.	.	.	.	.	1	1	.	.	1	1	.	.	2	.	2	.	.	.	1	.	.	1	1	1	1	.	.	.	.	.
F2-047	.	.	.	.	.	.	.	0	.	0	.	.	.	0	0	.	.	.	.	.	.	.	.	0	0	.	.	1	1	.	.	1	.	1	.	.	.	0	.	.	1	1	2	2	.	.	.	.	.
F2-048	.	.	.	.	.	.	.	1	.	1	.	.	.	1	1	.	.	.	.	.	.	.	.	1	1	.	.	2	2	.	.	1	.	1	.	.	.	1	.	.	1	2	2	2	.	.	.	.	.
F2-049	1	1	1	1	1	1	1	1	1	1	1	1	1	1	1	1	1	1	0	0	1	1	1	1	1	1	1	1	1	1	1	1	1	1	0	0	0	1	1	0	0	0	1	1	1	1	1	1	1
F2-050	.	.	.	.	.	.	.	2	.	2	.	.	.	0	0	.	.	.	.	.	.	.	.	0	0	.	.	1	1	.	.	1	.	1	.	.	.	2	.	.	2	2	2	1	.	.	.	.	.
F2-051	.	.	.	.	.	.	.	2	.	2	.	.	.	1	1	.	.	.	.	.	.	.	.	2	2	.	.	2	2	.	.	1	.	1	.	.	.	2	.	.	0	1	1	1	.	.	.	.	.
F2-052	.	.	.	.	.	.	.	0	.	0	.	.	.	1	1	.	.	.	.	.	.	.	.	1	1	.	.	2	2	.	.	1	.	1	.	.	.	2	.	.	0	1	1	1	.	.	.	.	.
F2-053	.	.	.	.	.	.	.	0	.	0	.	.	.	1	1	.	.	.	.	.	.	.	.	1	1	.	.	1	1	.	.	1	.	1	.	.	.	1	.	.	0	1	1	1	.	.	.	.	.
F2-054	1	1	1	1	2	2	2	2	2	2	1	1	1	1	1	1	2	1	1	0	0	0	0	0	1	1	0	2	2	2	1	1	0	1	1	1	1	2	2	2	0	0	1	1	1	1	2	2	1
F2-055	.	.	.	.	.	.	.	2	.	2	.	.	.	2	2	.	.	.	.	.	.	.	.	1	1	.	.	0	0	.	.	1	.	1	.	.	.	0	.	.	1	1	1	1	.	.	.	.	.
F2-056	.	.	.	.	.	.	.	1	.	1	.	.	.	1	1	.	.	.	.	.	.	.	.	1	1	.	.	1	1	.	.	1	.	1	.	.	.	1	.	.	1	1	1	1	.	.	.	.	.
F2-057	.	.	.	.	.	.	.	0	.	0	.	.	.	1	1	.	.	.	.	.	.	.	.	1	1	.	.	0	0	.	.	2	.	2	.	.	.	2	.	.	2	1	1	1	.	.	.	.	.
F2-058	.	.	.	.	.	.	.	0	.	0	.	.	.	1	1	.	.	.	.	.	.	.	.	1	1	.	.	2	2	.	.	2	.	2	.	.	.	2	.	.	1	1	1	1	.	.	.	.	.
F2-059	1	1	1	1	1	1	1	2	2	2	2	2	2	2	2	2	0	0	1	1	1	1	1	0	0	0	1	2	1	1	1	1	1	1	1	1	1	0	1	0	0	1	1	1	1	1	1	0	1
F2-060	.	.	.	.	.	.	.	1	.	1	.	.	.	1	1	.	.	.	.	.	.	.	.	1	1	.	.	1	1	.	.	1	.	1	.	.	.	2	.	.	1	1	1	1	.	.	.	.	.
F2-061	.	.	.	.	.	.	.	0	.	0	.	.	.	0	0	.	.	.	.	.	.	.	.	1	1	.	.	1	1	.	.	0	.	0	.	.	.	0	.	.	0	1	1	1	.	.	.	.	.
F2-062	.	.	.	.	.	.	.	1	.	1	.	.	.	0	2	.	.	.	.	.	.	.	.	2	2	.	.	2	2	.	.	0	.	0	.	.	.	2	.	.	0	1	1	1	.	.	.	.	.
F2-063	.	.	.	.	.	.	.	2	.	2	.	.	.	0	2	.	.	.	.	.	.	.	.	0	0	.	.	1	1	.	.	2	.	2	.	.	.	0	.	.	0	1	1	1	.	.	.	.	.
F2-064	.	.	.	.	.	.	.	1	.	1	.	.	.	1	1	.	.	.	.	.	.	.	.	2	2	.	.	1	1	.	.	1	.	1	.	.	.	0	.	.	1	0	0	0	.	.	.	.	.
F2-065	.	.	.	.	.	.	.	1	.	1	.	.	.	1	1	.	.	.	.	.	.	.	.	1	1	.	.	2	2	.	.	0	.	0	.	.	.	1	.	.	1	1	1	1	.	.	.	.	.
F2-066	.	.	.	.	.	.	.	1	.	1	.	.	.	0	2	.	.	.	.	.	.	.	.	1	1	.	.	2	2	.	.	1	.	1	.	.	.	1	.	.	1	1	1	1	.	.	.	.	.
F2-067	.	.	.	.	.	.	.	2	.	2	.	.	.	0	2	.	.	.	.	.	.	.	.	0	0	.	.	0	0	.	.	1	.	1	.	.	.	2	.	.	1	1	1	1	.	.	.	.	.
F2-068	.	.	.	.	.	.	.	1	.	1	.	.	.	0	2	.	.	.	.	.	.	.	.	2	2	.	.	2	2	.	.	0	.	0	.	.	.	2	.	.	0	1	1	1	.	.	.	.	.
F2-069	.	.	.	.	.	.	.	1	.	1	.	.	.	1	1	.	.	.	.	.	.	.	.	1	1	.	.	1	1	.	.	2	.	2	.	.	.	0	.	.	2	2	2	2	.	.	.	.	.
F2-070	1	1	1	0	0	1	1	1	1	2	2	2	2	0	2	2	0	2	1	2	2	2	1	1	1	1	1	1	1	1	1	1	1	1	1	1	0	2	2	2	2	1	1	1	1	1	1	1	0
F2-071	.	.	.	.	.	.	.	1	.	1	.	.	.	1	1	.	.	.	.	.	.	.	.	0	0	.	.	1	1	.	.	2	.	2	.	.	.	0	.	.	0	0	0	0	.	.	.	.	.
F2-072	.	.	.	.	.	.	.	1	.	1	.	.	.	1	1	.	.	.	.	.	.	.	.	1	1	.	.	2	2	.	.	2	.	2	.	.	.	1	.	.	0	0	0	0	.	.	.	.	.
F2-073	.	.	.	.	.	.	.	1	.	1	.	.	.	1	1	.	.	.	.	.	.	.	.	1	1	.	.	1	1	.	.	2	.	2	.	.	.	0	.	.	1	1	1	1	.	.	.	.	.
F2-074	.	.	.	.	.	.	.	1	.	1	.	.	.	2	2	.	.	.	.	.	.	.	.	1	1	.	.	1	1	.	.	1	.	1	.	.	.	0	.	.	1	1	1	1	.	.	.	.	.
F2-075	.	.	.	.	.	.	.	1	.	1	.	.	.	0	2	.	.	.	.	.	.	.	.	1	1	.	.	1	1	.	.	0	.	0	.	.	.	2	.	.	1	1	1	1	.	.	.	.	.
F2-076	.	.	.	.	.	.	.	1	.	1	.	.	.	1	1	.	.	.	.	.	.	.	.	1	1	.	.	1	1	.	.	0	.	0	.	.	.	0	.	.	0	1	1	2	.	.	.	.	.
F2-077	.	.	.	.	.	.	.	0	.	0	.	.	.	0	2	.	.	.	.	.	.	.	.	0	0	.	.	0	0	.	.	1	.	1	.	.	.	0	.	.	0	1	0	0	.	.	.	.	.
F2-078	.	.	.	.	.	.	.	0	.	0	.	.	.	0	2	.	.	.	.	.	.	.	.	0	0	.	.	1	1	.	.	1	.	1	.	.	.	2	.	.	2	2	2	2	.	.	.	.	.
F2-079	.	.	.	.	.	.	.	0	.	0	.	.	.	1	1	.	.	.	.	.	.	.	.	1	1	.	.	1	1	.	.	0	.	0	.	.	.	0	.	.	0	1	1	1	.	.	.	.	.
F2-080	.	.	.	.	.	.	.	1	.	1	.	.	.	1	1	.	.	.	.	.	.	.	.	0	0	.	.	0	.	.	.	1	.	1	.	.	.	0	.	.	0	0	1	1	.	.	.	.	.
F2-081	.	.	.	.	.	.	.	0	.	0	.	.	.	1	1	.	.	.	.	.	.	.	.	1	1	.	.	2	.	.	.	1	.	1	.	.	.	0	.	.	0	1	1	2	.	.	.	.	.
F2-082	.	.	.	.	.	.	.	1	.	1	.	.	.	1	1	.	.	.	.	.	.	.	.	0	0	.	.	2	2	.	.	2	.	2	.	.	.	0	.	.	0	1	1	1	.	.	.	.	.
F2-083	.	.	.	.	.	.	.	0	.	0	.	.	.	1	1	.	.	.	.	.	.	.	.	1	1	.	.	1	1	.	.	0	.	0	.	.	.	0	.	.	2	1	1	1	.	.	.	.	.
F2-084	.	.	.	.	.	.	.	1	.	1	.	.	.	1	1	.	.	.	.	.	.	.	.	2	2	.	.	2	2	.	.	0	.	0	.	.	.	1	.	.	1	1	2	1	.	.	.	.	.
F2-085	.	.	.	.	.	.	.	2	.	2	.	.	.	2	2	.	.	.	.	.	.	.	.	1	1	.	.	1	1	.	.	1	.	1	.	.	.	2	.	.	1	1	1	1	.	.	.	.	.
F2-086	.	.	.	.	.	.	.	0	.	0	.	.	.	1	1	.	.	.	.	.	.	.	.	1	1	.	.	0	0	.	.	1	.	1	.	.	.	1	.	.	1	2	2	2	.	.	.	.	.
F2-087	.	.	.	.	.	.	.	2	.	2	.	.	.	2	2	.	.	.	.	.	.	.	.	2	2	.	.	0	0	.	.	2	.	2	.	.	.	0	.	.	0	1	1	1	.	.	.	.	.
F2-088	.	.	.	.	.	.	.	2	.	2	.	.	.	2	2	.	.	.	.	.	.	.	.	1	1	.	.	0	0	.	.	1	.	1	.	.	.	0	.	.	2	1	1	1	.	.	.	.	.
F2-089	.	.	.	.	.	.	.	1	.	1	.	.	.	1	1	.	.	.	.	.	.	.	.	1	1	.	.	0	0	.	.	2	.	2	.	.	.	0	.	.	0	1	1	1	.	.	.	.	.
F2-090	.	.	.	.	.	.	.	0	.	0	.	.	.	1	1	.	.	.	.	.	.	.	.	1	1	.	.	0	0	.	.	1	.	1	.	.	.	0	.	.	1	1	1	1	.	.	.	.	.
F2-091	.	.	.	.	.	.	.	1	.	1	.	.	.	0	1	.	.	.	.	.	.	.	.	0	0	.	.	2	2	.	.	0	.	0	.	.	.	0	.	.	0	0	0	0	.	.	.	.	.
F2-092	.	.	.	.	.	.	.	2	.	2	.	.	.	0	2	.	.	.	.	.	.	.	.	2	2	.	.	1	1	.	.	1	.	1	.	.	.	1	.	.	1	0	1	1	.	.	.	.	.
F2-093	.	.	.	.	.	.	.	1	.	1	.	.	.	2	2	.	.	.	.	.	.	.	.	1	1	.	.	1	1	.	.	1	.	1	.	.	.	1	.	.	2	1	1	2	.	.	.	.	.
F2-094	.	.	.	.	.	.	.	1	.	1	.	.	.	2	2	.	.	.	.	.	.	.	.	0	0	.	.	2	2	.	.	1	.	1	.	.	.	0	.	.	1	0	0	1	.	.	.	.	.
F2-095	.	.	.	.	.	.	.	1	.	1	.	.	.	1	1	.	.	.	.	.	.	.	.	0	0	.	.	1	1	.	.	1	.	1	.	.	.	0	.	.	2	2	1	1	.	.	.	.	.
F2-096	.	.	.	.	.	.	.	1	.	1	.	.	.	1	1	.	.	.	.	.	.	.	.	0	0	.	.	1	1	.	.	2	.	2	.	.	.	2	.	.	2	2	2	2	.	.	.	.	.
F2-097	.	.	.	.	.	.	.	0	.	0	.	.	.	1	1	.	.	.	.	.	.	.	.	1	1	.	.	2	2	.	.	0	.	0	.	.	.	2	.	.	1	1	1	2	.	.	.	.	.
F2-098	.	.	.	.	.	.	.	0	.	0	.	.	.	1	1	.	.	.	.	.	.	.	.	1	1	.	.	1	1	.	.	1	.	1	.	.	.	0	.	.	1	1	1	2	.	.	.	.	.
F2-099	.	.	.	.	.	.	.	0	.	0	.	.	.	0	1	.	.	.	.	.	.	.	.	0	0	.	.	0	0	.	.	1	.	1	.	.	.	1	.	.	1	1	1	0	.	.	.	.	.
F2-100	.	.	.	.	.	.	.	1	.	1	.	.	.	1	2	.	.	.	.	.	.	.	.	1	1	.	.	1	1	.	.	2	.	2	.	.	.	2	.	.	2	2	2	2	.	.	.	.	.
F2-101	.	.	.	.	.	.	.	2	.	2	.	.	.	1	1	.	.	.	.	.	.	.	.	0	0	.	.	1	1	.	.	1	.	1	.	.	.	0	.	.	1	1	0	0	.	.	.	.	.
F2-102	.	.	.	.	.	.	.	1	.	1	.	.	.	1	1	.	.	.	.	.	.	.	.	2	2	.	.	2	2	.	.	1	.	1	.	.	.	1	.	.	1	1	1	1	.	.	.	.	.
F2-103	.	.	.	.	.	.	.	0	.	0	.	.	.	0	0	.	.	.	.	.	.	.	.	0	0	.	.	0	0	.	.	1	.	1	.	.	.	0	.	.	0	0	0	1	.	.	.	.	.
F2-104	.	.	.	.	.	.	.	0	.	0	.	.	.	0	2	.	.	.	.	.	.	.	.	1	1	.	.	2	2	.	.	2	.	2	.	.	.	2	.	.	2	2	0	0	.	.	.	.	.
F2-105	.	.	.	.	.	.	.	1	.	1	.	.	.	0	2	.	.	.	.	.	.	.	.	1	1	.	.	0	0	.	.	0	.	0	.	.	.	0	.	.	1	1	.	2	.	.	.	.	.
F2-106	.	.	.	.	.	.	.	2	.	2	.	.	.	1	1	.	.	.	.	.	.	.	.	1	1	.	.	2	2	.	.	1	.	1	.	.	.	0	.	.	1	1	1	1	.	.	.	.	.
F2-107	.	.	.	.	.	.	.	2	.	2	.	.	.	1	1	.	.	.	.	.	.	.	.	1	1	.	.	2	2	.	.	1	.	1	.	.	.	0	.	.	1	1	1	1	.	.	.	.	.
F2-108	.	.	.	.	.	.	.	1	.	1	.	.	.	0	0	.	.	.	.	.	.	.	.	1	1	.	.	1	1	.	.	2	.	2	.	.	.	2	.	.	1	1	1	1	.	.	.	.	.
F2-109	.	.	.	.	.	.	.	1	.	1	.	.	.	0	0	.	.	.	.	.	.	.	.	0	0	.	.	1	1	.	.	1	.	1	.	.	.	0	.	.	2	2	2	2	.	.	.	.	.
F2-110	.	.	.	.	.	.	.	1	.	1	.	.	.	1	1	.	.	.	.	.	.	.	.	1	1	.	.	2	2	.	.	1	.	1	.	.	.	2	.	.	1	0	0	0	.	.	.	.	.
F2-111	.	.	.	.	.	.	.	1	.	1	.	.	.	1	1	.	.	.	.	.	.	.	.	2	2	.	.	0	0	.	.	1	.	1	.	.	.	0	.	.	0	1	1	1	.	.	.	.	.
F2-112	.	.	.	.	.	.	.	0	.	0	.	.	.	1	1	.	.	.	.	.	.	.	.	2	2	.	.	0	0	.	.	2	.	2	.	.	.	0	.	.	1	1	2	1	.	.	.	.	.
F2-113	.	.	.	.	.	.	.	1	.	1	.	.	.	1	1	.	.	.	.	.	.	.	.	1	1	.	.	1	1	.	.	1	.	1	.	.	.	2	.	.	1	.	0	0	.	.	.	.	.
F2-114	.	.	.	.	.	.	.	1	.	1	.	.	.	1	1	.	.	.	.	.	.	.	.	2	2	.	.	0	0	.	.	2	.	2	.	.	.	0	.	.	0	0	0	0	.	.	.	.	.
F2-115	.	.	.	.	.	.	.	2	.	2	.	.	.	1	1	.	.	.	.	.	.	.	.	1	1	.	.	1	1	.	.	0	.	0	.	.	.	0	.	.	0	1	2	2	.	.	.	.	.
F2-116	.	.	.	.	.	.	.	2	.	2	.	.	.	0	2	.	.	.	.	.	.	.	.	1	1	.	.	0	0	.	.	1	.	1	.	.	.	0	.	.	2	2	2	2	.	.	.	.	.
F2-117	.	.	.	.	.	.	.	1	.	1	.	.	.	1	1	.	.	.	.	.	.	.	.	1	1	.	.	2	2	.	.	2	.	2	.	.	.	2	.	.	2	1	1	1	.	.	.	.	.
F2-118	.	.	.	.	.	.	.	2	.	2	.	.	.	1	1	.	.	.	.	.	.	.	.	1	1	.	.	1	1	.	.	0	.	0	.	.	.	0	.	.	1	0	0	0	.	.	.	.	.
F2-119	.	.	.	.	.	.	.	2	.	2	.	.	.	0	2	.	.	.	.	.	.	.	.	0	0	.	.	2	2	.	.	0	.	0	.	.	.	2	.	.	1	1	2	2	.	.	.	.	.
F2-120	.	.	.	.	.	.	.	1	.	1	.	.	.	2	2	.	.	.	.	.	.	.	.	0	0	.	.	1	1	.	.	1	.	1	.	.	.	0	.	.	1	.	1	0	.	.	.	.	.
F2-121	.	.	.	.	.	.	.	0	.	0	.	.	.	1	1	.	.	.	.	.	.	.	.	0	0	.	.	0	0	.	.	1	.	1	.	.	.	0	.	.	1	1	1	1	.	.	.	.	.
F2-122	.	.	.	.	.	.	.	1	.	1	.	.	.	0	0	.	.	.	.	.	.	.	.	1	1	.	.	0	0	.	.	2	.	2	.	.	.	0	.	.	.	1	1	1	.	.	.	.	.
F2-123	.	.	.	.	.	.	.	2	.	2	.	.	.	1	1	.	.	.	.	.	.	.	.	0	0	.	.	0	0	.	.	1	.	1	.	.	.	0	.	.	0	0	0	0	.	.	.	.	.
F2-124	.	.	.	.	.	.	.	0	.	0	.	.	.	0	0	.	.	.	.	.	.	.	.	1	1	.	.	1	1	.	.	1	.	1	.	.	.	0	.	.	2	2	2	2	.	.	.	.	.
F2-125	1	0	0	0	0	0	0	0	0	0	2	2	2	2	2	2	2	1	1	1	2	2	2	1	0	0	0	1	0	0	0	1	1	0	1	1	1	1	1	1	2	2	1	1	1	1	1	1	1
F2-126	1	1	1	1	1	2	2	2	2	1	2	1	1	1	1	2	1	0	1	1	1	1	1	1	1	1	2	1	0	0	1	1	0	1	0	0	0	2	1	1	1	1	1	0	0	1	1	1	0
F2-127	1	1	0	0	0	0	0	0	0	0	1	1	1	1	1	1	0	2	2	2	2	2	2	1	1	1	1	1	1	1	1	1	1	1	1	1	1	1	1	1	0	0	0	0	0	0	0	0	0
F2-128	.	.	.	.	.	.	.	1	.	1	.	.	.	2	2	.	.	.	.	.	.	.	.	1	1	.	.	1	1	.	.	1	.	1	.	.	.	1	.	.	2	2	2	2	.	.	.	.	.
F2-129	.	.	.	.	.	.	.	0	.	0	.	.	.	0	0	.	.	.	.	.	.	.	.	0	0	.	.	1	1	.	.	2	.	2	.	.	.	0	.	.	2	2	2	2	.	.	.	.	.
F2-130	.	.	.	.	.	.	.	1	.	1	.	.	.	2	2	.	.	.	.	.	.	.	.	0	0	.	.	2	2	.	.	1	.	1	.	.	.	1	.	.	2	1	1	1	.	.	.	.	.
F2-131	0	0	0	0	0	1	1	1	1	2	2	2	2	2	2	2	1	1	1	1	1	1	1	1	1	1	2	2	1	1	1	1	1	0	1	1	0	1	1	1	1	1	1	1	1	1	1	0	0
F2-132	.	.	.	.	.	.	.	0	.	0	.	.	.	1	1	.	.	.	.	.	.	.	.	2	2	.	.	2	2	.	.	0	.	0	.	.	.	0	.	.	0	0	1	1	.	.	.	.	.
F2-133	2	0	1	1	1	1	1	0	0	0	0	1	2	2	2	2	1	1	2	2	2	2	2	1	1	1	1	2	2	2	2	1	0	0	0	0	1	1	1	1	1	1	2	2	1	1	1	0	1
F2-134	.	.	.	.	.	.	.	1	.	1	.	.	.	1	1	.	.	.	.	.	.	.	.	1	1	.	.	1	1	.	.	2	.	2	.	.	.	0	.	.	0	2	2	2	.	.	.	.	.
F2-135	.	.	.	.	.	.	.	1	.	1	.	.	.	1	1	.	.	.	.	.	.	.	.	2	2	.	.	2	2	.	.	0	.	0	.	.	.	1	.	.	2	1	1	1	.	.	.	.	.
F2-136	2	2	2	2	2	2	2	2	2	2	2	2	2	2	2	2	1	1	1	1	1	1	1	1	2	2	0	2	2	2	2	0	0	0	0	1	2	2	2	2	1	1	1	1	1	1	1	1	2
F2-137	1	0	0	0	0	0	0	1	1	1	1	1	1	1	1	1	0	0	0	0	0	0	1	2	2	2	1	2	1	1	1	1	2	2	1	1	1	1	0	0	0	0	1	1	1	1	1	0	0
F2-138	0	0	0	0	0	1	1	1	1	1	1	2	2	2	2	2	0	0	1	1	1	1	1	1	1	1	1	2	2	2	2	1	1	0	0	0	0	1	1	0	0	1	1	1	1	0	0	0	1
F2-139	1	1	1	1	1	1	1	1	0	0	0	1	1	1	1	1	0	0	0	0	0	0	0	0	0	0	0	1	1	1	1	1	1	1	0	0	0	1	1	1	1	1	1	1	1	1	1	1	1
F2-140	.	.	.	.	.	.	.	1	.	1	.	.	.	1	1	.	.	.	.	.	.	.	.	1	1	.	.	1	1	.	.	1	.	1	.	.	.	0	.	.	0	0	0	0	.	.	.	.	.
F2-141	2	1	1	1	1	0	1	1	1	1	1	1	2	2	2	1	1	1	1	1	1	1	1	0	0	0	0	1	2	2	1	1	1	1	1	1	1	1	1	1	1	1	1	2	2	2	2	2	1
F2-142	0	0	0	0	0	0	0	0	0	0	0	0	1	1	1	1	2	2	1	1	1	1	1	1	1	1	1	1	2	1	1	1	2	2	2	2	2	2	2	2	2	2	2	2	2	2	2	1	1
F2-143	2	2	2	2	2	2	2	2	2	2	2	1	1	1	1	0	0	0	1	1	1	1	1	2	1	1	1	2	2	2	1	1	0	0	0	0	0	1	1	1	1	1	1	2	2	1	1	1	1
F2-144	1	0	0	0	0	0	0	0	1	1	1	1	1	1	1	1	2	2	2	2	2	2	2	2	1	1	0	1	2	1	1	1	0	0	1	1	1	1	0	0	0	1	1	2	2	2	2	2	0
F2-145	0	1	1	1	1	1	2	2	2	2	1	1	1	1	1	1	2	1	0	0	0	0	0	0	1	1	2	0	0	1	1	1	1	1	1	1	1	1	1	1	1	0	0	0	0	1	1	1	1
F2-146	.	.	.	.	.	.	.	1	.	1	.	.	.	1	1	.	.	.	.	.	.	.	.	1	1	.	.	2	2	.	.	0	.	0	.	.	.	2	.	.	0	1	1	1	.	.	.	.	.
F2-147	.	.	.	.	.	.	.	2	.	2	.	.	.	1	2	.	.	.	.	.	.	.	.	1	1	.	.	0	0	.	.	1	.	1	.	.	.	0	.	.	0	0	0	0	.	.	.	.	.
F2-148	.	.	.	.	.	.	.	0	.	0	.	.	.	0	0	.	.	.	.	.	.	.	.	2	2	.	.	0	0	.	.	0	.	0	.	.	.	1	.	.	2	2	2	2	.	.	.	.	.
F2-149	.	.	.	.	.	.	.	0	.	0	.	.	.	1	1	.	.	.	.	.	.	.	.	1	1	.	.	1	1	.	.	0	.	0	.	.	.	0	.	.	0	1	1	1	.	.	.	.	.
F2-150	.	.	.	.	.	.	.	0	.	0	.	.	.	2	2	.	.	.	.	.	.	.	.	1	1	.	.	1	1	.	.	0	.	0	.	.	.	2	.	.	0	0	0	0	.	.	.	.	.
F2-151	1	0	0	0	0	1	1	1	2	0	2	2	2	2	2	2	0	0	0	0	0	0	0	1	1	1	1	1	1	1	1	2	2	2	2	2	2	1	0	1	1	0	0	1	1	1	1	2	1
F2-152	.	.	.	.	.	.	.	1	.	1	.	.	.	0	0	.	.	.	.	.	.	.	.	1	1	.	.	0	0	.	.	1	.	1	.	.	.	1	.	.	2	1	1	1	.	.	.	.	.
F2-153	1	1	1	1	1	1	1	1	1	0	0	0	0	0	1	1	0	0	0	1	1	0	0	0	0	1	2	1	1	1	1	1	1	1	1	1	1	2	2	2	2	1	1	1	1	2	2	1	1
F2-154	.	.	.	.	.	.	.	0	.	0	.	.	.	0	0	.	.	.	.	.	.	.	.	1	1	.	.	1	1	.	.	1	.	1	.	.	.	1	.	.	1	2	2	2	.	.	.	.	.
F2-155	.	.	.	.	.	.	.	1	.	1	.	.	.	1	1	.	.	.	.	.	.	.	.	.	0	.	.	1	1	.	.	2	.	2	.	.	.	2	.	.	0	0	0	0	.	.	.	.	.
F2-156	1	1	1	1	1	1	2	2	2	0	2	1	1	1	1	0	2	2	2	2	2	2	2	1	1	1	1	1	1	2	2	1	1	2	2	2	1	1	0	0	0	1	1	1	1	1	1	2	1
F2-157	.	.	.	.	.	.	.	0	.	0	.	.	.	1	1	.	.	.	.	.	.	.	.	0	0	.	.	1	1	.	.	2	.	2	.	.	.	0	.	.	0	1	1	2	.	.	.	.	.
F2-158	.	.	.	.	.	.	.	1	.	1	.	.	.	0	0	.	.	.	.	.	.	.	.	0	0	.	.	2	2	.	.	1	.	1	.	.	.	0	.	.	1	1	1	1	.	.	.	.	.
F2-159	.	.	.	.	.	.	.	1	.	1	.	.	.	2	2	.	.	.	.	.	.	.	.	2	2	.	.	0	0	.	.	1	.	1	.	.	.	0	.	.	0	1	0	0	.	.	.	.	.
F2-160	1	1	1	1	1	0	0	0	0	0	0	1	1	1	1	1	2	2	2	1	1	0	0	0	0	0	1	2	2	2	1	1	1	1	1	1	1	1	1	1	1	0	0	0	0	0	0	1	0
F2-161	2	1	1	1	1	0	0	0	0	0	0	1	1	1	1	0	1	1	1	0	0	0	0	1	1	1	1	1	1	0	0	1	1	1	1	0	0	2	2	2	2	1	1	1	1	1	1	1	2
F2-162	.	.	.	.	.	.	.	1	.	1	.	.	.	1	1	.	.	.	.	.	.	.	.	1	1	.	.	0	0	.	.	1	.	1	.	.	.	0	.	.	2	1	1	1	.	.	.	.	.
F2-163	.	.	.	.	.	.	.	0	.	0	.	.	.	1	1	.	.	.	.	.	.	.	.	1	1	.	.	1	1	.	.	1	.	1	.	.	.	2	.	.	0	1	1	1	.	.	.	.	.
F2-164	0	0	0	0	0	0	0	1	1	1	1	1	2	2	2	2	1	1	1	1	1	1	1	1	1	1	1	0	0	0	1	2	1	1	1	1	0	1	2	2	2	2	2	2	2	2	2	1	1
F2-165	0	1	1	1	1	1	1	1	1	1	1	2	2	2	1	1	0	2	0	0	0	1	1	1	1	1	1	1	1	2	2	2	1	1	1	1	1	1	2	2	2	2	2	2	2	2	2	1	1
F2-166	2	1	1	1	1	1	1	1	1	1	1	1	1	1	2	2	1	1	1	1	1	1	0	0	0	0	0	1	1	1	1	2	2	1	1	1	1	1	2	2	2	2	2	2	2	1	1	1	0
F2-167	2	0	0	0	0	1	1	1	1	1	1	1	1	2	2	1	1	1	0	0	0	0	1	2	2	2	2	1	1	1	1	1	2	2	2	2	2	2	2	2	2	2	2	2	2	1	1	1	2
F2-168	0	0	1	1	1	1	0	0	0	0	0	1	1	1	1	1	1	1	2	2	2	2	2	2	1	1	1	2	1	1	1	1	1	1	1	1	1	1	1	1	0	0	1	1	1	1	1	1	0
F2-169	.	.	.	.	.	.	.	2	.	2	.	.	.	2	2	.	.	.	.	.	.	.	.	1	1	.	.	1	1	.	.	2	.	2	.	.	.	2	.	.	2	2	1	1	.	.	.	.	.
F2-170	0	0	0	0	0	0	0	0	0	0	2	2	2	2	2	2	1	1	1	1	1	1	1	0	0	0	0	1	2	2	2	0	0	0	0	1	1	1	1	0	0	0	0	1	1	1	1	1	0
F2-171	1	0	0	0	1	1	1	1	1	1	2	2	2	2	2	2	2	2	2	2	2	2	2	2	1	1	1	0	0	0	0	0	0	0	0	0	0	1	1	0	0	1	1	2	2	2	2	1	1
F2-172	.	.	.	.	.	.	.	2	.	2	.	.	.	1	1	.	.	.	.	.	.	.	.	0	0	.	.	0	0	.	.	2	.	2	.	.	.	0	.	.	2	1	2	1	.	.	.	.	.
F2-173	1	1	1	1	1	1	0	0	0	0	0	0	0	1	1	1	1	1	1	1	1	1	1	0	0	0	0	1	2	2	2	2	1	1	1	1	0	1	0	0	0	1	1	2	2	1	1	1	2
F2-174	.	.	.	.	.	.	.	0	.	0	.	.	.	1	1	.	.	.	.	.	.	.	.	1	1	.	.	1	1	.	.	1	.	1	.	.	.	2	.	.	2	2	2	1	.	.	.	.	.
F2-175	.	.	.	.	.	.	.	0	.	0	.	.	.	2	2	.	.	.	.	.	.	.	.	0	0	.	.	1	1	.	.	1	.	1	.	.	.	0	.	.	1	2	1	1	.	.	.	.	.
F2-176	.	.	.	.	.	.	.	0	.	0	.	.	.	2	2	.	.	.	.	.	.	.	.	1	1	.	.	1	1	.	.	1	.	1	.	.	.	2	.	.	1	1	1	1	.	.	.	.	.
F2-177	1	1	1	1	0	0	0	0	0	0	0	0	0	0	0	1	0	0	1	1	1	1	0	1	1	1	1	1	0	0	1	1	1	1	0	0	0	1	0	0	0	0	0	0	0	0	0	1	0
F2-178	.	.	.	.	.	.	.	1	.	1	.	.	.	2	2	.	.	.	.	.	.	.	.	0	0	.	.	1	1	.	.	2	.	2	.	.	.	0	.	.	1	0	0	0	.	.	.	.	.
F2-179	.	.	.	.	.	.	.	1	.	1	.	.	.	1	1	.	.	.	.	.	.	.	.	1	1	.	.	1	1	.	.	1	.	1	.	.	.	2	.	.	0	2	2	2	.	.	.	.	.
F2-180	.	.	.	.	.	.	.	2	.	2	.	.	.	1	1	.	.	.	.	.	.	.	.	2	2	.	.	1	1	.	.	1	.	1	.	.	.	2	.	.	0	0	0	0	.	.	.	.	.
F2-181	.	.	.	.	.	.	.	0	.	0	.	.	.	1	1	.	.	.	.	.	.	.	.	2	2	.	.	0	0	.	.	0	.	0	.	.	.	1	.	.	0	0	0	0	.	.	.	.	.
F2-182	1	1	1	1	1	1	1	2	2	2	2	2	2	2	2	2	0	0	0	1	1	1	1	1	1	1	1	1	1	1	1	1	0	0	0	0	1	1	0	0	0	0	1	1	1	1	0	0	1
F2-183	.	.	.	.	.	.	.	2	.	2	.	.	.	2	2	.	.	.	.	.	.	.	.	1	1	.	.	1	1	.	.	1	.	1	.	.	.	1	.	.	1	1	1	1	.	.	.	.	.
F2-184	.	.	.	.	.	.	.	2	.	2	.	.	.	2	2	.	.	.	.	.	.	.	.	1	1	.	.	2	2	.	.	2	.	2	.	.	.	0	.	.	1	1	1	1	.	.	.	.	.
F2-185	.	.	.	.	.	.	.	0	.	0	.	.	.	2	0	.	.	.	.	.	.	.	.	1	1	.	.	0	0	.	.	1	.	1	.	.	.	0	.	.	1	1	2	1	.	.	.	.	.
F2-186	2	1	1	1	1	1	1	1	1	1	1	1	2	2	2	2	2	1	1	1	1	1	1	0	0	0	0	1	1	1	1	1	2	2	2	2	2	2	2	2	2	2	2	2	2	2	2	1	1
F2-187	.	.	.	.	.	.	.	1	.	1	.	.	.	1	1	.	.	.	.	.	.	.	.	0	0	.	.	2	2	.	.	1	.	1	.	.	.	0	.	.	1	1	1	1	.	.	.	.	.
F2-188	.	.	.	.	.	.	.	1	.	1	.	.	.	1	1	.	.	.	.	.	.	.	.	1	1	.	.	0	0	.	.	0	.	0	.	.	.	0	.	.	1	1	1	0	.	.	.	.	.
F2-189	.	.	.	.	.	.	.	1	.	1	.	.	.	1	1	.	.	.	.	.	.	.	.	0	0	.	.	0	0	.	.	1	.	1	.	.	.	0	.	.	1	1	1	1	.	.	.	.	.
F2-190	.	.	.	.	.	.	.	1	.	1	.	.	.	1	1	.	.	.	.	.	.	.	.	1	1	.	.	1	1	.	.	1	.	1	.	.	.	2	.	.	0	0	0	0	.	.	.	.	.
F2-191	.	.	.	.	.	.	.	1	.	1	.	.	.	2	2	.	.	.	.	.	.	.	.	1	1	.	.	1	1	.	.	1	.	1	.	.	.	0	.	.	1	0	0	0	.	.	.	.	.
F2-192	1	1	1	1	0	1	1	2	2	2	1	1	1	1	1	1	2	2	2	2	1	1	2	1	1	1	2	1	2	2	1	1	2	2	2	2	1	2	2	2	2	2	2	2	2	2	1	1	2
F2-193	.	.	.	.	.	.	.	0	.	0	.	.	.	1	1	.	.	.	.	.	.	.	.	1	1	.	.	1	1	.	.	0	.	0	.	.	.	2	.	.	0	1	1	1	.	.	.	.	.
F2-194	.	.	.	.	.	.	.	1	.	1	.	.	.	2	2	.	.	.	.	.	.	.	.	2	2	.	.	1	1	.	.	1	.	1	.	.	.	1	.	.	2	2	2	2	.	.	.	.	.
F2-195	.	.	.	.	.	.	.	1	.	1	.	.	.	1	1	.	.	.	.	.	.	.	.	1	1	.	.	1	1	.	.	1	.	1	.	.	.	2	.	.	1	2	2	2	.	.	.	.	.
F2-196	.	.	.	.	.	.	.	1	.	1	.	.	.	0	0	.	.	.	.	.	.	.	.	0	0	.	.	1	1	.	.	0	.	0	.	.	.	0	.	.	1	0	0	0	.	.	.	.	.
F2-197	.	.	.	.	.	.	.	0	.	0	.	.	.	0	0	.	.	.	.	.	.	.	.	1	1	.	.	0	0	.	.	2	.	2	.	.	.	1	.	.	1	0	0	0	.	.	.	.	.
F2-198	.	.	.	.	.	.	.	1	.	1	.	.	.	2	2	.	.	.	.	.	.	.	.	2	2	.	.	1	1	.	.	2	.	2	.	.	.	0	.	.	1	0	0	0	.	.	.	.	.
F2-199	.	.	.	.	.	.	.	1	.	1	.	.	.	2	2	.	.	.	.	.	.	.	.	1	1	.	.	2	2	.	.	1	.	1	.	.	.	2	.	.	1	0	0	1	.	.	.	.	.
F2-200	.	.	.	.	.	.	.	1	.	1	.	.	.	1	1	.	.	.	.	.	.	.	.	0	0	.	.	1	1	.	.	1	.	1	.	.	.	2	.	.	2	2	2	2	.	.	.	.	.
F2-201	2	1	1	1	1	1	1	1	1	0	1	1	1	0	0	1	1	1	1	1	2	2	1	0	1	0	1	1	1	1	1	1	1	1	1	1	1	1	2	2	1	1	2	2	2	1	1	1	0
F2-202	1	1	1	1	1	0	1	1	1	0	0	0	0	0	0	0	2	2	1	0	0	0	0	0	1	1	1	1	0	2	2	2	1	1	1	1	1	1	1	1	1	1	1	1	2	2	2	1	1
F2-203	1	0	0	0	0	0	0	0	0	1	0	0	0	2	2	0	2	1	1	1	2	2	2	1	1	1	1	2	2	2	1	1	1	0	1	1	2	1	1	1	2	2	2	2	1	1	1	2	1
F2-204	1	2	2	2	2	2	2	1	1	0	1	1	2	1	1	1	2	0	0	0	0	0	0	1	2	1	1	2	1	1	1	0	0	0	0	1	1	1	1	2	2	2	2	2	2	2	2	2	2
F2-205	1	0	0	0	0	0	0	0	0	0	1	1	1	0	1	1	2	2	2	2	2	2	2	2	2	2	2	0	2	2	1	1	0	0	0	0	1	2	1	2	1	1	2	2	2	2	2	2	2
F2-206	2	2	2	2	2	2	1	1	1	0	0	0	0	1	1	1	0	1	1	1	1	1	1	1	1	2	2	2	0	0	1	1	1	2	1	1	1	1	2	2	2	2	1	2	0	1	1	1	2
F2-207	0	1	1	1	0	0	0	0	0	0	0	1	1	0	0	1	0	0	0	0	0	0	0	1	1	1	2	1	2	2	2	2	2	1	2	1	1	0	2	2	1	1	1	0	2	1	2	2	1
F2-208	2	2	1	1	1	1	1	1	1	1	0	0	0	1	1	0	1	2	2	2	2	2	2	2	0	1	1	1	1	1	1	1	1	0	1	1	1	2	1	1	1	0	0	1	0	0	0	0	1
F2-209	2	1	1	1	1	1	1	1	1	2	1	1	1	2	2	1	1	1	0	0	1	1	1	0	1	0	0	1	1	1	1	2	0	2	0	0	0	1	2	2	1	1	1	1	1	1	1	1	1
F2-210	0	0	0	0	0	0	0	2	2	1	2	2	2	1	1	2	2	2	2	2	1	1	1	2	0	1	1	1	1	1	1	2	2	0	2	1	2	0	1	1	1	1	1	1	0	0	0	0	1
F2-211	2	1	1	1	2	2	2	1	1	1	1	1	1	1	1	1	1	0	1	1	1	1	1	0	1	0	1	1	0	0	1	0	0	0	0	0	0	1	1	1	0	0	0	0	1	1	1	0	0
F2-212	0	0	0	0	0	0	1	1	1	0	1	1	1	1	1	1	2	2	2	1	1	1	1	1	0	1	0	1	0	0	0	1	0	1	0	0	2	1	0	0	0	0	0	0	0	0	0	0	0
F2-213	0	0	0	0	0	0	0	0	0	2	1	1	1	1	1	1	1	2	1	1	1	1	0	0	0	0	1	1	0	0	1	1	1	1	1	1	2	1	1	0	0	0	1	2	0	0	0	0	1
F2-214	2	2	2	2	2	2	2	2	2	2	2	1	1	1	1	1	1	1	1	0	0	0	0	0	0	0	0	2	1	1	0	1	1	0	1	1	2	1	1	0	1	0	0	0	2	2	2	2	1
F2-215	1	1	1	1	1	1	1	1	1	2	2	1	1	2	2	1	1	1	1	2	1	1	1	0	0	0	0	1	1	1	1	1	0	1	0	0	2	1	1	1	1	1	1	1	0	1	1	1	1
F2-216	1	1	1	1	1	1	1	1	1	1	1	1	1	1	1	1	1	1	1	1	1	1	1	1	1	1	1	1	0	0	1	1	0	0	0	0	0	2	1	1	1	1	2	2	2	2	1	1	2
F2-217	0	0	0	0	0	0	0	1	1	2	2	2	2	1	1	1	1	1	1	2	2	2	1	0	1	0	1	1	2	2	1	2	1	2	1	1	1	2	1	1	1	0	0	0	1	1	1	1	2
F2-218	1	1	1	1	1	2	2	2	2	1	2	2	1	1	1	1	1	0	0	0	1	1	1	1	0	1	0	1	1	1	0	1	2	1	2	2	1	0	2	1	2	0	0	0	0	0	0	0	1
F2-219	0	1	1	1	2	2	2	1	1	1	1	1	1	1	1	1	1	1	1	1	1	0	0	0	1	0	1	1	1	1	1	1	1	0	1	1	2	2	2	2	1	1	2	2	0	0	0	1	1
F2-220	1	0	0	0	0	0	0	0	0	0	1	1	0	0	0	0	2	0	0	1	1	1	1	1	1	0	1	1	1	1	2	2	1	1	0	0	0	2	2	2	2	1	1	1	1	1	1	0	1
F2-221	1	1	1	1	1	1	1	1	1	0	0	0	0	0	0	0	1	1	2	2	2	2	2	1	1	1	1	2	1	1	1	1	1	1	1	1	1	0	1	1	1	2	2	2	2	2	2	2	1
F2-222	1	0	0	0	0	0	1	1	1	1	1	1	0	0	0	0	1	1	1	2	2	2	2	2	2	2	1	1	1	1	1	0	0	0	0	0	0	1	0	0	0	0	0	1	1	1	1	1	1
F2-223	2	2	2	2	2	2	2	1	1	1	0	0	0	0	0	1	0	0	1	1	1	1	1	2	2	2	2	0	0	0	0	2	2	2	2	2	2	0	1	0	1	2	2	2	2	1	2	0	0
F2-224	1	1	1	1	0	0	0	0	0	0	0	0	0	0	0	0	1	1	1	1	1	1	1	1	1	1	1	1	2	2	1	1	1	1	1	1	1	0	1	2	1	1	0	1	1	1	1	1	2
F2-225	1	1	1	1	1	1	1	1	1	2	1	1	1	1	1	1	1	1	1	1	0	0	0	1	1	1	1	0	0	0	0	0	0	0	0	0	0	1	1	1	2	2	2	2	2	2	2	0	1
F2-226	0	1	1	1	1	1	2	2	2	2	2	1	1	1	1	1	0	0	1	2	2	2	2	2	2	2	1	0	0	0	0	0	1	1	1	1	1	0	1	1	2	2	2	2	1	2	2	2	1
F2-227	0	0	0	0	0	0	0	1	1	0	2	2	2	2	1	0	1	1	1	0	1	1	0	0	0	1	1	1	1	2	2	1	0	0	0	0	0	0	1	2	0	0	1	1	1	1	1	1	0
F2-228	.	.	.	.	.	.	.	2	.	2	.	.	.	1	1	.	.	.	.	.	.	.	.	.	1	.	.	1	1	.	.	1	.	1	.	.	.	2	.	.	1	2	2	2	.	.	.	.	.
F2-229	0	0	0	1	1	1	2	2	2	1	2	2	2	2	2	2	1	1	1	1	2	2	2	2	2	2	2	1	1	1	0	0	1	1	1	2	2	2	2	2	2	2	1	1	1	1	1	0	1
F2-230	.	.	.	.	.	.	.	2	.	2	.	.	.	1	1	.	.	.	.	.	.	.	.	1	1	.	.	1	1	.	.	1	.	0	.	.	.	1	.	.	1	1	1	2	.	.	.	.	.
F2-231	.	.	.	.	.	.	.	1	.	1	.	.	.	1	1	.	.	.	.	.	.	.	.	2	2	.	.	0	0	.	.	0	.	0	.	.	.	1	.	.	1	1	1	1	.	.	.	.	.
F2-232	.	.	.	.	.	.	.	0	.	0	.	.	.	0	0	.	.	.	.	.	.	.	.	2	2	.	.	0	0	.	.	0	.	0	.	.	.	2	.	.	1	0	0	0	.	.	.	.	.
F2-233	.	.	.	.	.	.	.	1	.	1	.	.	.	1	1	.	.	.	.	.	.	.	.	1	1	.	.	1	1	.	.	1	.	0	.	.	.	1	.	.	1	1	1	1	.	.	.	.	.
F2-234	.	.	.	.	.	.	.	1	.	1	.	.	.	1	1	.	.	.	.	.	.	.	.	1	1	.	.	2	2	.	.	2	.	1	.	.	.	1	.	.	1	0	0	0	.	.	.	.	.
F2-235	.	.	.	.	.	.	.	1	.	2	.	.	.	0	0	.	.	.	.	.	.	.	.	2	2	.	.	1	1	.	.	1	.	1	.	.	.	1	.	.	2	1	1	1	.	.	.	.	.
F2-236	.	.	.	.	.	.	.	1	.	2	.	.	.	0	0	.	.	.	.	.	.	.	.	1	1	.	.	2	2	.	.	1	.	1	.	.	.	1	.	.	2	1	1	1	.	.	.	.	.
F2-237	.	.	.	.	.	.	.	1	.	1	.	.	.	0	0	.	.	.	.	.	.	.	.	1	1	.	.	0	0	.	.	1	.	2	.	.	.	2	.	.	1	1	1	1	.	.	.	.	.
F2-238	.	.	.	.	.	.	.	1	.	1	.	.	.	1	1	.	.	.	.	.	.	.	.	2	2	.	.	0	0	.	.	1	.	0	.	.	.	2	.	.	1	1	1	1	.	.	.	.	.
F2-239	1	1	1	1	1	2	2	2	2	2	2	2	2	2	2	2	2	2	2	2	2	2	1	1	1	1	1	1	1	1	1	1	1	1	1	1	1	0	0	0	0	1	2	2	2	2	2	2	1
F2-240	.	.	.	.	.	.	.	1	.	1	.	.	.	1	1	.	.	.	.	.	.	.	.	1	1	.	.	2	2	.	.	1	.	1	.	.	.	2	.	.	1	1	1	1	.	.	.	.	.
F2-241	.	.	.	.	.	.	.	2	.	2	.	.	.	2	2	.	.	.	.	.	.	.	.	1	1	.	.	0	0	.	.	0	.	0	.	.	.	2	.	.	0	1	1	1	.	.	.	.	.
F2-242	1	1	1	1	1	1	1	0	0	0	0	0	0	0	0	0	1	1	1	1	1	1	1	1	2	2	2	0	0	0	1	1	0	1	1	1	1	2	2	2	1	1	1	1	1	2	2	1	0
F2-243	.	.	.	.	.	.	.	0	.	0	.	.	.	1	0	.	.	.	.	.	.	.	.	2	2	.	.	1	1	.	.	1	.	1	.	.	.	2	.	.	0	1	1	1	.	.	.	.	.
F2-244	.	.	.	.	.	.	.	1	.	1	.	.	.	0	0	.	.	.	.	.	.	.	.	1	1	.	.	0	0	.	.	1	.	1	.	.	.	2	.	.	0	1	0	0	.	.	.	.	.
F2-245	.	.	.	.	.	.	.	1	.	1	.	.	.	0	0	.	.	.	.	.	.	.	.	2	2	.	.	0	0	.	.	1	.	1	.	.	.	0	.	.	0	1	1	1	.	.	.	.	.
F2-246	.	.	.	.	.	.	.	1	.	1	.	.	.	2	2	.	.	.	.	.	.	.	.	1	1	.	.	0	0	.	.	1	.	1	.	.	.	2	.	.	0	0	0	0	.	.	.	.	.
F2-247	.	.	.	.	.	.	.	0	.	0	.	.	.	1	0	.	.	.	.	.	.	.	.	1	1	.	.	0	0	.	.	0	.	0	.	.	.	2	.	.	0	2	2	2	.	.	.	.	.
F2-248	1	2	2	2	2	2	2	2	2	1	2	1	1	1	1	1	1	1	1	2	2	2	2	2	1	1	1	1	2	1	1	2	2	2	2	2	2	1	0	0	0	2	2	2	2	1	1	1	2
F2-249	.	.	.	.	.	.	.	1	.	1	.	.	.	1	1	.	.	.	.	.	.	.	.	1	1	.	.	1	1	.	.	1	.	1	.	.	.	2	.	.	0	2	2	2	.	.	.	.	.
F2-250	.	.	.	.	.	.	.	1	.	1	.	.	.	1	1	.	.	.	.	.	.	.	.	1	1	.	.	1	1	.	.	1	.	1	.	.	.	0	.	.	0	0	0	0	.	.	.	.	.
F2-251	.	.	.	.	.	.	.	2	.	2	.	.	.	0	2	.	.	.	.	.	.	.	.	1	1	.	.	1	1	.	.	0	.	0	.	.	.	1	.	.	1	1	1	0	.	.	.	.	.
F2-252	.	.	.	.	.	.	.	1	.	1	.	.	.	1	1	.	.	.	.	.	.	.	.	0	0	.	.	2	2	.	.	2	.	2	.	.	.	1	.	.	2	2	2	2	.	.	.	.	.
F2-253	.	.	.	.	.	.	.	2	.	2	.	.	.	0	0	.	.	.	.	.	.	.	.	2	2	.	.	2	2	.	.	1	.	1	.	.	.	2	.	.	1	0	0	0	.	.	.	.	.
F2-254	.	.	.	.	.	.	.	0	.	0	.	.	.	0	0	.	.	.	.	.	.	.	.	2	2	.	.	1	1	.	.	1	.	1	.	.	.	2	.	.	2	1	1	1	.	.	.	.	.
F2-255	.	.	.	.	.	.	.	1	.	1	.	.	.	1	1	.	.	.	.	.	.	.	.	2	2	.	.	0	0	.	.	2	.	2	.	.	.	2	.	.	1	1	1	1	.	.	.	.	.
F2-256	.	.	.	.	.	.	.	1	.	1	.	.	.	1	1	.	.	.	.	.	.	.	.	1	1	.	.	1	1	.	.	1	.	1	.	.	.	1	.	.	1	2	2	2	.	.	.	.	.
F2-257	.	.	.	.	.	.	.	1	.	1	.	.	.	1	0	.	.	.	.	.	.	.	.	0	0	.	.	1	1	.	.	2	.	2	.	.	.	1	.	.	2	0	0	0	.	.	.	.	.
F2-258	1	0	0	0	0	1	1	2	2	2	2	1	1	1	1	1	1	1	1	1	1	1	1	0	0	0	1	0	0	0	0	0	0	0	0	0	1	1	1	1	1	1	1	1	1	2	2	2	1
F2-259	.	.	.	.	.	.	.	2	.	2	.	.	.	0	0	.	.	.	.	.	.	.	.	2	2	.	.	2	2	.	.	2	.	2	.	.	.	1	.	.	2	2	1	1	.	.	.	.	.
F2-260	.	.	.	.	.	.	.	2	.	2	.	.	.	1	1	.	.	.	.	.	.	.	.	2	2	.	.	0	0	.	.	1	.	1	.	.	.	2	.	.	1	1	1	1	.	.	.	.	.
F2-261	.	.	.	.	.	.	.	0	.	0	.	.	.	0	0	.	.	.	.	.	.	.	.	2	2	.	.	0	0	.	.	1	.	1	.	.	.	1	.	.	1	1	1	1	.	.	.	.	.
F2-262	.	.	.	.	.	.	.	2	.	2	.	.	.	2	2	.	.	.	.	.	.	.	.	2	2	.	.	1	1	.	.	0	.	0	.	.	.	2	.	.	0	0	0	1	.	.	.	.	.
F2-263	.	.	.	.	.	.	.	1	.	1	.	.	.	0	0	.	.	.	.	.	.	.	.	1	1	.	.	1	1	.	.	1	.	1	.	.	.	2	.	.	0	1	1	2	.	.	.	.	.
F2-264	2	2	2	2	1	1	1	1	1	1	1	1	1	1	1	1	1	0	1	1	2	2	2	1	1	1	1	2	2	2	2	2	2	2	1	1	1	2	2	2	2	1	1	1	1	1	1	2	1
F2-265	.	.	.	.	.	.	.	1	.	1	.	.	.	1	1	.	.	.	.	.	.	.	.	2	2	.	.	1	1	.	.	1	.	1	.	.	.	0	.	.	2	2	1	1	.	.	.	.	.
F2-266	.	.	.	.	.	.	.	1	.	2	.	.	.	2	0	.	.	.	.	.	.	.	.	0	0	.	.	1	1	.	.	0	.	0	.	.	.	2	.	.	1	1	1	2	.	.	.	.	.
F2-267	.	.	.	.	.	.	.	1	.	1	.	.	.	2	2	.	.	.	.	.	.	.	.	2	2	.	.	1	1	.	.	0	.	0	.	.	.	2	.	.	0	0	1	1	.	.	.	.	.
F2-268	.	.	.	.	.	.	.	1	.	1	.	.	.	2	0	.	.	.	.	.	.	.	.	2	2	.	.	1	1	.	.	1	.	1	.	.	.	2	.	.	2	1	1	1	.	.	.	.	.
F2-269	.	.	.	.	.	.	.	0	.	0	.	.	.	2	0	.	.	.	.	.	.	.	.	2	2	.	.	2	2	.	.	0	.	0	.	.	.	2	.	.	1	2	1	1	.	.	.	.	.
F2-270	0	0	0	0	0	0	0	0	0	0	0	0	1	1	1	1	0	1	1	1	0	0	1	1	2	2	2	0	0	1	1	1	0	0	0	0	0	1	2	2	2	2	2	1	1	1	1	1	2
F2-271	.	.	.	.	.	.	.	0	.	0	.	.	.	2	0	.	.	.	.	.	.	.	.	2	2	.	.	2	2	.	.	2	.	2	.	.	.	1	.	.	1	1	1	1	.	.	.	.	.
F2-272	.	.	.	.	.	.	.	0	.	0	.	.	.	2	0	.	.	.	.	.	.	.	.	0	0	.	.	0	0	.	.	2	.	2	.	.	.	0	.	.	1	1	1	2	.	.	.	.	.
F2-273	.	.	.	.	.	.	.	0	.	0	.	.	.	0	0	.	.	.	.	.	.	.	.	2	2	.	.	1	1	.	.	1	.	1	.	.	.	1	.	.	1	0	1	1	.	.	.	.	.
F2-274	.	.	.	.	.	.	.	2	.	2	.	.	.	0	0	.	.	.	.	.	.	.	.	1	1	.	.	1	1	.	.	0	.	0	.	.	.	1	.	.	2	1	1	1	.	.	.	.	.
F2-275	.	.	.	.	.	.	.	2	.	2	.	.	.	1	1	.	.	.	.	.	.	.	.	0	0	.	.	0	0	.	.	0	.	0	.	.	.	1	.	.	0	2	2	2	.	.	.	.	.
F2-276	.	.	.	.	.	.	.	2	.	2	.	.	.	2	2	.	.	.	.	.	.	.	.	2	2	.	.	1	1	.	.	1	.	1	.	.	.	2	.	.	0	0	0	0	.	.	.	.	.
F2-277	.	.	.	.	.	.	.	0	.	0	.	.	.	0	0	.	.	.	.	.	.	.	.	1	1	.	.	0	0	.	.	1	.	1	.	.	.	2	.	.	0	0	0	1	.	.	.	.	.
F2-278	.	.	.	.	.	.	.	1	.	1	.	.	.	0	0	.	.	.	.	.	.	.	.	1	1	.	.	2	2	.	.	2	.	2	.	.	.	2	.	.	2	2	2	1	.	.	.	.	.
F2-279	.	.	.	.	.	.	.	0	.	0	.	.	.	0	0	.	.	.	.	.	.	.	.	2	2	.	.	2	2	.	.	1	.	1	.	.	.	1	.	.	0	1	1	1	.	.	.	.	.
F2-280	.	.	.	.	.	.	.	1	.	1	.	.	.	2	0	.	.	.	.	.	.	.	.	1	1	.	.	1	1	.	.	1	.	1	.	.	.	2	.	.	1	1	1	1	.	.	.	.	.
F2-281	2	1	1	1	1	1	2	2	2	2	2	1	1	1	1	1	0	2	2	2	1	2	2	2	2	2	2	2	2	2	1	1	1	1	1	1	0	1	1	0	0	0	1	1	1	1	1	1	0
F2-282	.	.	.	.	.	.	.	1	.	1	.	.	.	0	0	.	.	.	.	.	.	.	.	1	1	.	.	2	2	.	.	2	.	2	.	.	.	2	.	.	0	0	0	0	.	.	.	.	.
F2-283	.	.	.	.	.	.	.	2	.	2	.	.	.	2	2	.	.	.	.	.	.	.	.	0	0	.	.	1	1	.	.	1	.	1	.	.	.	1	.	.	1	0	0	0	.	.	.	.	.
F2-284	1	1	1	1	0	0	1	1	1	1	1	1	1	1	1	1	2	2	2	2	2	2	2	1	1	1	1	1	2	2	2	0	1	1	1	1	1	1	2	2	2	2	2	2	2	2	2	2	2
F2-285	2	1	1	1	1	1	1	1	1	1	1	1	1	1	1	1	1	1	1	0	0	0	0	0	0	0	1	2	2	1	1	0	1	1	1	1	1	2	2	2	2	2	2	2	2	2	2	2	2
F2-286	1	1	1	1	1	1	1	1	1	1	1	1	0	0	0	0	2	0	0	0	0	0	1	1	1	1	1	2	2	2	2	1	1	0	0	0	0	1	0	1	1	1	1	1	1	1	1	0	2
F2-287	2	1	1	1	1	1	0	0	0	0	1	1	1	1	1	1	1	0	0	1	1	1	0	0	0	0	0	1	1	1	0	0	0	0	0	0	1	1	1	1	1	0	1	1	1	2	2	2	0
F2-288	.	.	.	.	.	.	.	2	.	2	.	.	.	1	1	.	.	.	.	.	.	.	.	0	0	.	.	2	2	.	.	1	.	1	.	.	.	2	.	.	1	2	2	1	.	.	.	.	.
F2-289	.	.	.	.	.	.	.	2	.	2	.	.	.	2	2	.	.	.	.	.	.	.	.	0	0	.	.	1	1	.	.	1	.	1	.	.	.	2	.	.	2	2	1	1	.	.	.	.	.
F2-290	1	0	0	0	0	0	2	2	2	2	2	1	2	1	1	1	1	0	0	0	0	0	0	0	0	0	0	1	2	2	2	1	1	1	1	1	1	1	1	1	1	0	1	1	1	1	1	1	1
F2-291	2	2	2	1	1	1	1	0	0	1	1	1	1	1	1	1	1	1	1	1	1	1	0	0	0	0	0	0	1	2	2	2	1	1	1	1	1	1	0	0	1	0	1	1	1	1	1	1	2
F2-292	0	1	1	1	1	0	0	0	0	1	0	0	0	1	1	0	2	1	1	1	1	1	1	1	0	0	0	1	0	1	1	1	1	1	1	1	1	0	1	1	1	1	1	1	0	1	1	1	2
F2-293	.	.	.	.	.	.	.	2	.	2	.	.	.	0	0	.	.	.	.	.	.	.	.	0	0	.	.	0	0	.	.	1	.	1	.	.	.	2	.	.	1	1	0	0	.	.	.	.	.
F2-294	.	.	.	.	.	.	.	2	.	2	.	.	.	1	1	.	.	.	.	.	.	.	.	1	1	.	.	2	2	.	.	1	.	1	.	.	.	0	.	.	1	0	0	0	.	.	.	.	.
F2-295	.	.	.	.	.	.	.	1	.	1	.	.	.	1	1	.	.	.	.	.	.	.	.	0	0	.	.	0	0	.	.	2	.	2	.	.	.	0	.	.	1	0	0	0	.	.	.	.	.
F2-296	.	.	.	.	.	.	.	0	.	0	.	.	.	2	2	.	.	.	.	.	.	.	.	1	1	.	.	.	1	.	.	0	.	0	.	.	.	0	.	.	1	1	2	1	.	.	.	.	.
F2-297	.	.	.	.	.	.	.	1	.	1	.	.	.	2	1	.	.	.	.	.	.	.	.	1	1	.	.	1	1	.	.	2	.	2	.	.	.	0	.	.	1	1	1	2	.	.	.	.	.
F2-298	.	.	.	.	.	.	.	0	.	0	.	.	.	1	1	.	.	.	.	.	.	.	.	1	1	.	.	2	2	.	.	1	.	1	.	.	.	1	.	.	1	1	1	1	.	.	.	.	.
F2-299	.	.	.	.	.	.	.	1	.	1	.	.	.	0	2	.	.	.	.	.	.	.	.	1	1	.	.	0	0	.	.	2	.	2	.	.	.	0	.	.	0	1	1	1	.	.	.	.	.
F2-300	.	.	.	.	.	.	.	1	.	1	.	.	.	1	1	.	.	.	.	.	.	.	.	0	0	.	.	1	1	.	.	2	.	2	.	.	.	1	.	.	.	2	2	2	.	.	.	.	.
F2-301	1	1	1	1	1	2	1	1	1	1	1	2	2	2	2	1	0	0	0	0	0	0	1	1	1	1	2	1	1	1	2	1	2	2	2	2	2	0	0	0	0	0	1	1	1	1	1	1	2
F2-302	1	1	1	1	1	1	1	1	1	1	1	1	2	2	2	2	0	1	1	1	1	0	0	1	1	1	1	2	1	1	0	1	2	2	2	2	2	1	0	0	0	0	0	0	0	0	0	0	1
F2-303	1	1	2	2	2	2	2	2	2	2	2	2	2	2	2	2	0	0	1	2	2	2	2	2	2	2	2	2	2	2	2	2	1	1	1	0	0	1	1	1	1	1	0	0	0	0	0	1	2
F2-304	1	1	1	1	2	2	2	2	2	2	2	2	2	2	2	2	0	0	0	0	0	1	1	1	2	2	1	1	1	1	1	1	1	1	1	1	1	1	1	1	1	2	2	2	2	2	2	2	1
F2-305	1	2	1	1	1	0	0	0	0	0	0	0	1	1	1	1	1	1	1	1	0	0	0	0	1	0	1	2	1	1	1	0	0	0	0	0	0	0	1	1	1	1	1	1	1	1	1	2	0
F2-306	1	1	1	1	1	2	1	1	0	0	0	1	1	1	1	1	1	1	0	0	0	0	0	0	1	1	2	1	0	0	1	0	0	0	1	1	1	0	0	0	0	0	0	0	0	0	0	1	1
F2-307	1	0	0	0	1	1	1	1	1	1	1	0	0	0	0	0	1	2	2	2	2	2	1	1	1	1	1	2	2	1	0	0	0	0	0	0	0	2	2	2	2	2	2	1	1	1	1	1	1
F2-308	1	0	0	0	0	0	0	1	1	1	1	1	1	1	1	1	0	0	1	2	2	2	2	2	1	1	2	1	1	1	2	1	1	1	1	1	2	2	2	2	1	1	1	0	0	1	1	1	2
F2-309	1	1	1	1	1	1	2	2	2	2	2	2	2	2	2	2	1	1	2	2	2	2	2	2	2	2	1	2	2	2	1	1	1	0	0	0	1	0	0	0	0	0	0	1	1	1	1	2	0
F2-310	2	0	0	0	0	0	0	0	0	1	1	1	1	0	0	1	2	0	0	0	0	0	0	0	0	0	1	2	2	2	1	1	1	1	1	1	1	1	0	0	1	1	1	0	0	0	0	0	1
F2-311	1	1	0	0	0	0	0	0	0	0	0	0	0	0	0	1	2	0	1	1	1	1	0	0	0	0	2	0	0	1	1	2	1	1	1	1	0	2	2	2	1	1	1	1	1	0	0	0	1
F2-312	0	0	1	0	0	0	0	1	1	1	1	1	1	1	1	2	0	0	1	1	1	1	2	2	2	2	1	2	1	0	0	0	2	2	2	2	1	2	2	2	2	2	2	2	2	1	1	1	1
F2-313	0	1	1	1	1	1	1	1	1	1	1	0	0	0	0	0	0	0	0	2	2	2	2	2	2	2	2	1	1	1	2	2	2	2	0	0	0	1	0	0	1	1	1	2	2	2	2	1	0
F2-314	0	1	0	2	2	2	2	0	0	1	1	1	0	0	0	0	1	1	2	2	2	2	2	2	1	1	2	0	1	1	2	1	1	1	1	1	1	2	1	1	1	0	0	0	0	0	0	1	1
F2-315	0	0	0	0	0	0	0	2	2	2	1	1	1	1	1	2	2	2	2	2	2	2	2	1	1	1	2	1	0	0	1	1	1	1	1	1	1	2	2	2	2	2	2	2	2	2	2	2	1
F2-316	0	0	1	0	1	1	1	1	1	0	1	1	1	1	1	2	1	1	1	1	0	0	1	2	2	2	2	2	1	0	1	1	1	2	1	1	2	0	0	0	1	1	2	2	2	2	2	1	0
F2-317	2	2	2	2	2	2	2	2	2	2	2	1	1	1	1	1	1	1	1	1	2	2	2	2	2	2	2	1	1	1	2	1	2	2	2	2	2	0	1	1	1	0	0	0	0	0	0	1	0
F2-318	1	1	1	1	1	0	0	1	0	0	0	0	0	0	2	0	0	1	1	1	1	1	2	2	2	1	2	1	1	2	1	1	2	2	2	2	2	0	0	0	1	1	1	1	1	0	0	1	0
F2-319	1	0	0	0	0	0	0	1	1	1	1	0	0	0	2	1	1	1	0	0	1	1	1	1	1	0	0	1	1	1	1	1	1	1	1	1	1	1	1	1	1	1	1	1	1	1	1	1	2
F2-320	1	1	1	2	2	2	1	1	1	1	1	0	0	0	2	0	0	0	1	1	1	2	2	2	2	2	2	1	1	1	2	1	1	1	1	1	2	1	1	1	1	1	2	2	2	2	2	1	2
F2-321	0	0	0	1	1	1	1	0	0	0	0	0	0	0	2	0	2	2	2	1	2	1	1	1	1	0	0	1	2	2	2	1	0	2	2	2	2	1	1	1	1	1	1	1	1	1	1	1	1
F2-322	1	1	2	1	2	1	1	1	1	1	1	0	1	1	1	1	1	1	1	1	1	0	1	1	1	1	0	1	1	1	1	1	1	1	1	1	1	0	1	1	1	1	1	1	1	1	1	1	2
F2-323	1	1	2	2	2	1	1	0	1	1	1	1	1	1	1	1	1	1	1	2	2	1	2	2	2	2	2	2	2	2	2	2	1	1	1	1	1	2	2	2	1	1	1	2	2	1	2	2	1
F2-324	0	1	1	2	2	2	2	2	1	1	0	1	1	1	1	2	1	1	1	1	1	1	1	1	1	1	1	1	1	1	2	1	2	1	1	1	1	2	1	1	1	1	1	1	1	0	0	0	2
F2-325	.	.	.	.	.	.	.	1	.	1	.	.	.	1	1	.	.	.	.	.	.	.	.	0	0	.	.	1	1	.	.	1	.	1	.	.	.	1	.	.	1	1	1	1	.	.	.	.	.
F2-326	1	0	0	0	0	0	0	1	1	0	0	0	1	1	1	1	1	2	2	2	2	2	2	2	2	2	1	0	1	2	1	1	1	1	1	1	2	0	1	1	1	1	0	0	0	0	0	0	2
F2-327	.	.	.	.	.	.	.	2	.	2	.	.	.	0	2	.	.	.	.	.	.	.	.	1	1	.	.	0	0	.	.	1	.	1	.	.	.	1	.	.	0	0	0	0	.	.	.	.	.
F2-328	1	0	0	0	1	1	1	2	2	2	2	2	2	2	2	2	2	1	1	1	1	1	1	0	0	0	0	0	1	2	2	2	2	2	2	1	1	0	1	1	1	1	1	1	1	1	1	1	2
F2-329	.	.	.	.	.	.	.	1	.	1	.	.	.	0	2	.	.	.	.	.	.	.	.	0	0	.	.	1	1	.	.	1	.	1	.	.	.	2	.	.	2	2	1	0	.	.	.	.	.
F2-330	1	0	0	1	1	1	1	1	1	2	2	2	2	2	2	2	2	1	1	1	0	1	1	1	1	1	2	1	1	1	1	0	2	2	2	2	2	0	2	2	2	0	0	0	0	0	0	0	2
F2-331	0	0	0	0	0	0	0	0	0	0	1	1	1	1	1	1	2	1	1	1	1	1	1	1	1	1	1	0	1	1	1	1	2	1	1	1	2	2	1	1	1	0	1	1	1	1	2	2	1
F2-332	1	1	1	2	2	2	1	1	1	1	1	1	1	1	1	2	2	2	1	1	1	1	1	2	2	2	1	0	0	0	0	0	1	1	1	0	0	1	0	0	1	0	1	1	1	1	1	0	1
F2-333	.	.	.	.	.	.	.	1	.	1	.	.	.	1	1	.	.	.	.	.	.	.	.	1	1	.	.	1	1	.	.	0	.	0	.	.	.	0	.	.	0	1	2	2	.	.	.	.	.
F2-334	2	2	2	2	2	1	1	1	1	1	1	2	2	2	2	2	2	0	1	1	1	1	1	1	1	1	1	2	1	1	1	0	0	0	0	0	0	2	1	1	2	2	2	2	2	2	2	2	1
F2-335	1	1	1	1	1	1	1	1	1	2	2	1	1	1	1	0	1	1	1	1	1	0	0	0	0	0	0	2	1	1	2	2	2	2	1	1	1	1	1	1	1	1	1	0	0	0	0	0	1
F2-336	.	.	.	.	.	.	.	1	.	1	.	.	.	2	2	.	.	.	.	.	.	.	.	0	0	.	.	1	1	.	.	2	.	2	.	.	.	1	.	.	1	1	1	1	.	.	.	.	.
F2-337	.	.	.	.	.	.	.	1	.	1	.	.	.	1	1	.	.	.	.	.	.	.	.	0	0	.	.	2	2	.	.	0	.	0	.	.	.	0	.	.	1	1	1	1	.	.	.	.	.
F2-338	.	.	.	.	.	.	.	0	.	0	.	.	.	1	1	.	.	.	.	.	.	.	.	2	2	.	.	2	2	.	.	0	.	0	.	.	.	1	.	.	1	0	0	1	.	.	.	.	.
F2-339	.	.	.	.	.	.	.	1	.	1	.	.	.	1	1	.	.	.	.	.	.	.	.	1	1	.	.	0	0	.	.	2	.	2	.	.	.	0	.	.	1	1	1	1	.	.	.	.	.
F2-340	.	.	.	.	.	.	.	1	.	2	.	.	.	2	2	.	.	.	.	.	.	.	.	1	1	.	.	0	0	.	.	2	.	2	.	.	.	1	.	.	1	0	0	0	.	.	.	.	.
F2-341	0	0	0	0	0	1	1	0	0	1	2	2	2	2	2	2	0	1	2	2	2	2	2	2	2	2	1	1	1	2	2	1	2	2	2	2	2	0	0	0	1	1	1	1	1	1	0	0	1
F2-342	.	.	.	.	.	.	.	0	.	0	.	.	.	0	0	.	.	.	.	.	.	.	.	0	0	.	.	1	1	.	.	2	.	2	.	.	.	2	.	.	1	1	0	1	.	.	.	.	.
F2-343	.	.	.	.	.	.	.	2	.	2	.	.	.	1	1	.	.	.	.	.	.	.	.	0	0	.	.	1	1	.	.	0	.	0	.	.	.	1	.	.	1	1	1	0	.	.	.	.	.
F2-344	.	.	.	.	.	.	.	1	.	1	.	.	.	1	1	.	.	.	.	.	.	.	.	1	1	.	.	0	0	.	.	0	.	0	.	.	.	0	.	.	0	0	0	0	.	.	.	.	.
F2-345	1	1	1	1	1	1	1	1	1	1	1	1	1	1	1	1	1	1	1	1	1	1	1	0	0	0	1	2	2	2	1	1	1	1	1	1	2	2	2	2	1	1	1	0	0	0	0	0	2
F2-346	.	.	.	.	.	.	.	2	.	2	.	.	.	0	2	.	.	.	.	.	.	.	.	1	1	.	.	0	0	.	.	2	.	2	.	.	.	1	.	.	0	0	0	0	.	.	.	.	.
F2-347	.	.	.	.	.	.	.	0	.	0	.	.	.	1	1	.	.	.	.	.	.	.	.	1	1	.	.	0	0	.	.	1	.	1	.	.	.	2	.	.	0	1	1	0	.	.	.	.	.
F2-348	.	.	.	.	.	.	.	1	.	1	.	.	.	1	1	.	.	.	.	.	.	.	.	1	1	.	.	0	0	.	.	0	.	0	.	.	.	1	.	.	2	1	1	1	.	.	.	.	.
F2-349	.	.	.	.	.	.	.	1	.	1	.	.	.	1	1	.	.	.	.	.	.	.	.	1	1	.	.	1	1	.	.	2	.	2	.	.	.	2	.	.	1	1	1	1	.	.	.	.	.
F2-350	.	.	.	.	.	.	.	2	.	2	.	.	.	2	2	.	.	.	.	.	.	.	.	1	1	.	.	2	2	.	.	0	.	0	.	.	.	1	.	.	1	1	1	0	.	.	.	.	.
F2-351	.	.	.	.	.	.	.	1	.	1	.	.	.	1	1	.	.	.	.	.	.	.	.	0	0	.	.	1	1	.	.	0	.	0	.	.	.	0	.	.	2	2	2	2	.	.	.	.	.
F2-352	.	.	.	.	.	.	.	1	.	1	.	.	.	2	2	.	.	.	.	.	.	.	.	1	1	.	.	1	1	.	.	1	.	1	.	.	.	1	.	.	1	1	1	1	.	.	.	.	.
F2-353	1	1	1	1	1	1	1	1	1	1	1	1	1	1	1	1	2	2	1	1	1	1	1	1	1	1	1	1	2	2	1	1	1	2	2	2	2	0	2	2	1	1	1	1	1	1	1	0	2
F2-354	1	1	1	1	1	1	1	1	1	1	0	2	2	2	2	1	1	1	1	1	1	1	1	2	0	0	0	1	1	1	1	1	1	1	2	2	2	1	1	1	1	1	1	2	2	2	2	2	1
F2-355	1	1	1	1	1	2	2	2	2	0	2	2	2	0	2	2	1	2	0	0	1	1	1	1	2	2	1	2	1	1	1	1	2	2	2	2	2	1	2	1	1	1	1	1	1	1	1	1	0
F2-356	.	.	.	.	.	.	.	2	.	2	.	.	.	2	2	.	.	.	.	.	.	.	.	0	0	.	.	1	1	.	.	1	.	1	.	.	.	0	.	.	2	2	2	2	.	.	.	.	.
F2-357	.	.	.	.	.	.	.	1	.	1	.	.	.	0	0	.	.	.	.	.	.	.	.	1	1	.	.	2	2	.	.	0	.	0	.	.	.	1	.	.	1	1	0	0	.	.	.	.	.
F2-358	.	.	.	.	.	.	.	2	.	2	.	.	.	1	1	.	.	.	.	.	.	.	.	1	1	.	.	1	1	.	.	1	.	1	.	.	.	1	.	.	1	1	0	1	.	.	.	.	.
F2-359	.	.	.	.	.	.	.	2	.	2	.	.	.	2	2	.	.	.	.	.	.	.	.	1	1	.	.	1	1	.	.	0	.	0	.	.	.	1	.	.	1	2	2	2	.	.	.	.	.
F2-360	1	1	1	0	0	0	1	2	2	0	1	1	1	1	1	1	2	2	0	0	0	0	0	0	1	1	1	1	1	0	0	0	0	0	0	0	0	2	2	2	2	1	1	2	2	2	2	2	0
F2-361	.	.	.	.	.	.	.	1	.	1	.	.	.	1	1	.	.	.	.	.	.	.	.	1	1	.	.	1	1	.	.	1	.	1	.	.	.	0	.	.	1	0	0	0	.	.	.	.	.
F2-362	.	.	.	.	.	.	.	1	.	1	.	.	.	1	1	.	.	.	.	.	.	.	.	2	2	.	.	0	0	.	.	1	.	1	.	.	.	0	.	.	2	2	2	2	.	.	.	.	.
F2-363	.	.	.	.	.	.	.	1	.	1	.	.	.	1	1	.	.	.	.	.	.	.	.	1	1	.	.	1	1	.	.	1	.	1	.	.	.	1	.	.	1	0	0	0	.	.	.	.	.
F2-364	.	.	.	.	.	.	.	2	.	2	.	.	.	2	2	.	.	.	.	.	.	.	.	0	0	.	.	1	1	.	.	1	.	1	.	.	.	1	.	.	1	0	0	0	.	.	.	.	.
F2-365	0	0	0	1	1	1	1	1	1	1	1	1	1	1	1	1	2	0	1	1	2	2	2	0	0	0	0	2	2	2	2	0	0	0	0	0	0	2	2	2	2	2	2	2	2	2	2	1	1
F2-366	.	.	.	.	.	.	.	2	.	2	.	.	.	1	1	.	.	.	.	.	.	.	.	2	2	.	.	0	0	.	.	2	.	2	.	.	.	0	.	.	1	1	1	1	.	.	.	.	.
F2-367	.	.	.	.	.	.	.	0	.	0	.	.	.	1	1	.	.	.	.	.	.	.	.	0	0	.	.	2	2	.	.	1	.	1	.	.	.	1	.	.	1	0	0	0	.	.	.	.	.
F2-368	.	.	.	.	.	.	.	1	.	1	.	.	.	0	2	.	.	.	.	.	.	.	.	1	1	.	.	1	1	.	.	1	.	1	.	.	.	2	.	.	2	2	1	1	.	.	.	.	.
F2-369	.	.	.	.	.	.	.	1	.	1	.	.	.	1	1	.	.	.	.	.	.	.	.	1	1	.	.	.	1	.	.	2	.	2	.	.	.	2	.	.	1	1	1	1	.	.	.	.	.
F2-370	.	.	.	.	.	.	.	1	.	1	.	.	.	2	2	.	.	.	.	.	.	.	.	0	0	.	.	.	0	.	.	0	.	0	.	.	.	2	.	.	1	0	0	0	.	.	.	.	.
F2-371	.	.	.	.	.	.	.	1	.	1	.	.	.	1	1	.	.	.	.	.	.	.	.	1	1	.	.	1	1	.	.	2	.	2	.	.	.	1	.	.	1	1	1	1	.	.	.	.	.
F2-372	.	.	.	.	.	.	.	2	.	2	.	.	.	2	2	.	.	.	.	.	.	.	.	0	0	.	.	0	0	.	.	0	.	0	.	.	.	0	.	.	1	1	1	1	.	.	.	.	.
F2-373	0	0	0	0	1	1	1	1	0	0	0	1	1	1	1	1	2	1	1	2	2	2	2	2	0	0	0	0	0	0	0	0	1	1	1	1	1	2	2	2	2	2	2	2	2	1	1	0	2
F2-374	2	2	2	2	1	1	1	1	1	1	1	1	2	2	1	1	1	1	1	1	0	0	0	0	1	1	1	1	1	2	1	1	0	0	0	0	1	1	2	2	2	2	2	2	2	2	2	2	2
F2-375	.	.	.	.	.	.	.	1	.	1	.	.	.	1	1	.	.	.	.	.	.	.	.	1	1	.	.	1	1	.	.	2	.	2	.	.	.	1	.	.	2	2	2	1	.	.	.	.	.
F2-376	.	.	.	.	.	.	.	1	.	1	.	.	.	2	2	.	.	.	.	.	.	.	.	1	1	.	.	0	0	.	.	0	.	0	.	.	.	2	.	.	1	0	0	0	.	.	.	.	.
F2-377	.	.	.	.	.	.	.	0	.	0	.	.	.	1	1	.	.	.	.	.	.	.	.	1	1	.	.	2	2	.	.	0	.	0	.	.	.	0	.	.	1	0	0	0	.	.	.	.	.
F2-378	.	.	.	.	.	.	.	2	.	2	.	.	.	1	1	.	.	.	.	.	.	.	.	2	2	.	.	1	1	.	.	0	.	0	.	.	.	0	.	.	1	2	1	0	.	.	.	.	.
F2-379	.	.	.	.	.	.	.	2	.	2	.	.	.	0	0	.	.	.	.	.	.	.	.	0	0	.	.	1	1	.	.	1	.	1	.	.	.	2	.	.	2	1	0	0	.	.	.	.	.
F2-380	.	.	.	.	.	.	.	1	.	1	.	.	.	0	0	.	.	.	.	.	.	.	.	1	1	.	.	1	1	.	.	1	.	1	.	.	.	1	.	.	0	1	1	1	.	.	.	.	.
F2-381	.	.	.	.	.	.	.	1	.	2	.	.	.	2	2	.	.	.	.	.	.	.	.	1	1	.	.	2	2	.	.	1	.	1	.	.	.	1	.	.	0	1	1	1	.	.	.	.	.
F2-382	.	.	.	.	.	.	.	1	.	1	.	.	.	1	1	.	.	.	.	.	.	.	.	2	2	.	.	0	0	.	.	2	.	2	.	.	.	1	.	.	1	1	1	1	.	.	.	.	.
F2-383	.	.	.	.	.	.	.	1	.	2	.	.	.	1	1	.	.	.	.	.	.	.	.	2	2	.	.	2	2	.	.	1	.	1	.	.	.	2	.	.	2	2	1	1	.	.	.	.	.
F2-384	.	.	.	.	.	.	.	0	.	0	.	.	.	1	1	.	.	.	.	.	.	.	.	1	1	.	.	.	.	.	.	1	.	1	.	.	.	2	.	.	1	0	0	0	.	.	.	.	.
F2-385	.	.	.	.	.	.	.	1	.	1	.	.	.	1	1	.	.	.	.	.	.	.	.	1	1	.	.	1	1	.	.	0	.	0	.	.	.	1	.	.	0	2	2	2	.	.	.	.	.
F2-386	.	.	.	.	.	.	.	0	.	0	.	.	.	0	0	.	.	.	.	.	.	.	.	1	1	.	.	2	2	.	.	1	.	1	.	.	.	1	.	.	0	0	1	1	.	.	.	.	.
F2-387	.	.	.	.	.	.	.	2	.	2	.	.	.	1	1	.	.	.	.	.	.	.	.	1	1	.	.	1	1	.	.	1	.	1	.	.	.	1	.	.	0	1	1	1	.	.	.	.	.
F2-388	.	.	.	.	.	.	.	1	.	1	.	.	.	1	1	.	.	.	.	.	.	.	.	1	1	.	.	0	0	.	.	0	.	0	.	.	.	1	.	.	0	1	1	1	.	.	.	.	.
F2-389	.	.	.	.	.	.	.	0	.	0	.	.	.	0	0	.	.	.	.	.	.	.	.	1	1	.	.	1	1	.	.	0	.	0	.	.	.	2	.	.	0	0	0	0	.	.	.	.	.
F2-390	.	.	.	.	.	.	.	0	.	0	.	.	.	0	0	.	.	.	.	.	.	.	.	1	1	.	.	1	1	.	.	0	.	0	.	.	.	2	.	.	0	1	1	1	.	.	.	.	.
F2-391	2	2	2	1	1	1	1	1	2	2	2	2	2	0	2	2	1	0	0	0	0	0	0	0	0	0	0	0	1	1	1	2	0	0	0	0	0	1	0	0	0	0	1	1	1	1	1	1	0
F2-392	.	.	.	.	.	.	.	1	.	1	.	.	.	1	1	.	.	.	.	.	.	.	.	2	2	.	.	2	2	.	.	2	.	2	.	.	.	1	.	.	1	1	2	2	.	.	.	.	.
F2-393	.	.	.	.	.	.	.	2	.	2	.	.	.	1	1	.	.	.	.	.	.	.	.	2	2	.	.	1	1	.	.	1	.	1	.	.	.	1	.	.	1	1	1	1	.	.	.	.	.
F2-394	.	.	.	.	.	.	.	0	.	0	.	.	.	1	1	.	.	.	.	.	.	.	.	1	1	.	.	1	1	.	.	2	.	2	.	.	.	1	.	.	1	1	1	1	.	.	.	.	.
F2-395	1	0	0	0	1	1	1	1	1	1	1	1	2	0	2	2	1	0	2	2	2	2	2	2	2	2	2	1	1	1	0	0	0	0	0	0	0	2	2	2	2	2	2	2	2	2	2	2	1
F2-396	.	.	.	.	.	.	.	1	.	1	.	.	.	1	1	.	.	.	.	.	.	.	.	2	2	.	.	.	.	.	.	1	.	1	.	.	.	2	.	.	0	1	1	0	.	.	.	.	.
F2-397	.	.	.	.	.	.	.	0	.	0	.	.	.	1	1	.	.	.	.	.	.	.	.	2	2	.	.	.	.	.	.	1	.	1	.	.	.	2	.	.	2	2	2	1	.	.	.	.	.
F2-398	.	.	.	.	.	.	.	1	.	1	.	.	.	2	2	.	.	.	.	.	.	.	.	1	1	.	.	1	1	.	.	1	.	1	.	.	.	1	.	.	1	0	0	0	.	.	.	.	.
F2-399	.	.	.	.	.	.	.	1	.	1	.	.	.	1	1	.	.	.	.	.	.	.	.	1	1	.	.	2	2	.	.	1	.	1	.	.	.	1	.	.	0	0	0	0	.	.	.	.	.
F2-400	.	.	.	.	.	.	.	1	.	1	.	.	.	0	0	.	.	.	.	.	.	.	.	1	1	.	.	2	2	.	.	0	.	0	.	.	.	1	.	.	0	1	1	1	.	.	.	.	.
F2-401	0	1	0	2	1	0	0	0	0	0	0	1	1	0	1	0	1	1	1	1	1	1	1	1	0	0	0	2	2	2	1	2	2	1	0	0	0	2	2	2	0	0	0	0	0	0	0	0	2
F2-402	0	0	1	0	0	0	0	2	2	2	1	1	1	1	1	1	2	2	2	2	2	2	1	0	0	0	0	1	1	0	1	1	0	0	1	1	1	1	1	1	2	2	2	2	2	2	2	1	1
F2-403	2	1	0	1	2	2	2	2	2	1	1	1	1	2	1	1	1	1	1	1	1	0	1	1	1	1	2	2	2	1	1	1	1	1	1	1	1	2	1	1	1	2	2	2	2	2	2	2	0
F2-404	0	0	1	1	1	1	1	2	2	2	2	2	1	1	1	2	0	1	1	2	2	2	2	2	2	2	1	1	1	1	1	2	1	1	1	1	0	2	1	1	1	1	1	1	1	1	1	1	1
F2-405	1	1	1	2	1	1	0	0	0	0	0	2	2	1	2	2	2	2	2	2	2	1	1	1	0	0	0	0	0	0	0	0	2	2	2	2	2	0	0	1	1	1	1	1	1	1	1	1	1
F2-406	2	2	2	2	2	2	1	1	1	1	1	1	1	1	1	1	1	1	1	1	2	1	2	2	1	1	2	1	1	1	1	0	0	0	1	1	1	0	0	0	1	0	0	0	0	0	0	1	1
F2-407	1	0	0	0	0	1	1	1	1	1	1	1	1	1	1	1	2	2	2	2	1	1	1	1	1	1	1	1	1	1	1	1	2	2	2	2	2	1	1	1	1	0	0	0	0	1	1	1	0
F2-408	1	0	1	1	1	1	1	1	1	1	1	1	1	1	1	1	1	1	2	2	2	2	2	2	2	2	1	2	2	2	2	2	1	1	0	0	0	1	1	1	1	0	0	0	0	0	0	1	1
F2-409	2	2	1	1	1	1	1	1	1	1	1	1	1	2	1	1	1	1	1	1	0	0	0	0	1	1	2	1	1	1	1	1	2	2	2	2	2	2	2	2	2	2	2	2	2	2	2	2	0
F2-410	1	1	1	1	0	0	0	0	0	0	0	0	0	0	0	0	1	1	1	1	1	1	1	0	0	0	1	1	1	1	0	0	2	2	2	2	1	2	2	2	1	1	1	1	1	1	1	1	2
F2-411	0	0	1	0	0	0	0	0	0	0	0	0	0	1	0	0	1	0	0	1	1	2	2	2	2	2	0	2	2	2	2	0	0	0	0	0	1	1	1	1	1	1	1	1	1	1	1	1	1
F2-412	1	1	1	1	1	1	2	2	2	2	2	2	2	2	2	2	1	1	1	1	2	2	2	2	2	2	2	2	2	1	1	1	2	2	2	2	2	1	1	1	2	2	2	2	2	2	2	2	1
F2-413	1	2	2	0	0	1	1	1	1	1	1	1	1	0	1	1	2	2	2	2	1	1	1	1	1	1	2	1	1	1	1	1	2	2	2	2	2	1	1	1	0	0	0	0	0	1	1	1	0
F2-414	2	2	1	2	1	1	1	1	1	1	0	0	0	0	0	1	0	0	0	1	1	1	1	0	0	0	0	1	1	0	1	1	1	1	1	1	0	1	1	1	1	1	2	1	1	1	1	1	1
F2-415	1	1	1	1	1	1	1	1	2	2	2	2	2	1	2	2	2	2	2	2	2	2	1	1	1	1	1	0	1	1	1	1	1	1	1	1	0	0	0	0	0	0	1	1	1	1	1	1	1
F2-416	1	1	0	0	0	0	0	0	0	0	1	0	0	0	0	0	1	1	1	1	1	1	1	0	0	0	0	0	0	0	0	0	0	0	0	0	0	1	1	1	1	0	0	0	0	0	0	0	2
F2-417	1	0	1	1	1	1	1	1	1	1	1	1	1	0	1	1	1	1	1	2	2	2	2	2	2	1	1	0	1	1	0	2	0	0	0	0	0	0	0	0	0	2	2	2	2	1	2	2	0
F2-418	0	1	0	1	1	1	1	1	1	1	1	0	0	0	0	0	1	0	0	0	0	0	1	2	1	1	1	2	2	2	2	2	2	1	1	1	1	2	1	1	1	1	0	0	0	0	1	1	1
F2-419	0	0	1	0	0	0	0	0	0	1	0	0	1	0	1	1	0	0	1	1	2	2	2	2	1	1	2	1	1	1	1	1	0	1	1	1	1	1	1	1	1	2	2	2	2	2	2	2	1
F2-420	2	1	1	1	0	0	0	1	1	1	1	1	1	1	1	2	2	2	2	1	1	1	1	1	1	2	1	1	1	1	0	0	0	0	0	0	0	1	1	1	1	1	1	1	1	1	1	1	1
F2-421	1	1	0	1	1	1	0	0	0	0	0	0	0	1	0	0	1	1	1	1	1	1	1	0	0	0	2	1	1	1	1	1	1	1	1	0	2	1	1	1	1	0	0	0	0	0	0	1	1
F2-422	1	0	0	0	1	1	1	1	1	1	1	0	0	0	0	0	0	1	2	2	2	2	2	2	1	1	1	2	2	2	2	1	0	0	0	0	0	0	0	0	1	0	0	0	0	0	0	1	2
F2-423	0	0	0	0	0	1	1	1	1	1	1	0	1	1	0	0	0	0	1	1	2	1	0	0	0	0	0	0	0	0	0	0	0	0	1	1	1	1	1	1	1	1	1	1	1	2	2	1	2
F2-424	0	0	0	0	0	0	0	0	0	1	1	1	1	1	1	2	0	0	0	0	0	1	1	1	1	1	1	1	0	0	0	0	2	2	2	2	2	1	1	0	0	0	0	0	0	0	0	0	1
F2-425	.	.	.	.	.	.	.	1	.	1	.	.	.	0	0	.	.	.	.	.	.	.	.	1	1	.	.	1	1	.	.	2	.	2	.	.	.	1	.	.	0	1	1	1	.	.	.	.	.
F2-426	.	.	.	.	.	.	.	1	.	1	.	.	.	2	2	.	.	.	.	.	.	.	.	2	2	.	.	1	1	.	.	0	.	0	.	.	.	1	.	.	0	0	0	0	.	.	.	.	.
F2-427	.	.	.	.	.	.	.	2	.	2	.	.	.	1	1	.	.	.	.	.	.	.	.	1	1	.	.	1	1	.	.	2	.	2	.	.	.	1	.	.	0	1	1	1	.	.	.	.	.
F2-428	.	.	.	.	.	.	.	1	.	1	.	.	.	2	2	.	.	.	.	.	.	.	.	0	0	.	.	2	2	.	.	0	.	0	.	.	.	1	.	.	0	0	1	1	.	.	.	.	.
F2-429	.	.	.	.	.	.	.	0	.	0	.	.	.	0	0	.	.	.	.	.	.	.	.	2	2	.	.	0	0	.	.	1	.	1	.	.	.	1	.	.	0	0	0	0	.	.	.	.	.
F2-430	1	1	1	1	1	1	1	1	1	0	0	0	0	0	0	0	0	0	0	1	1	1	0	0	0	0	0	1	1	1	1	0	1	1	1	1	2	0	1	1	1	1	1	1	1	1	1	0	2
F2-431	2	2	2	2	1	0	0	0	0	0	0	1	1	1	1	0	2	1	0	1	1	1	1	1	1	1	1	0	0	0	0	1	0	0	0	0	0	0	0	0	0	0	0	0	0	0	0	0	1
F2-432	.	.	.	.	.	.	.	1	.	1	.	.	.	1	1	.	.	.	.	.	.	.	.	2	2	.	.	2	2	.	.	0	.	0	.	.	.	2	.	.	2	2	1	1	.	.	.	.	.
F2-433	.	.	.	.	.	.	.	1	.	1	.	.	.	0	0	.	.	.	.	.	.	.	.	1	1	.	.	1	1	.	.	1	.	1	.	.	.	2	.	.	1	1	2	2	.	.	.	.	.
F2-434	.	.	.	.	.	.	.	0	.	0	.	.	.	0	0	.	.	.	.	.	.	.	.	1	1	.	.	1	1	.	.	1	.	1	.	.	.	0	.	.	0	2	2	2	.	.	.	.	.
F2-435	0	1	1	1	1	1	1	1	1	0	0	0	0	0	0	0	0	1	2	2	2	1	1	1	1	1	1	2	1	1	0	0	0	0	0	0	0	0	1	1	2	2	2	2	2	2	2	1	0
F2-436	.	.	.	.	.	.	.	1	.	1	.	.	.	0	0	.	.	.	.	.	.	.	.	2	2	.	.	1	1	.	.	1	.	1	.	.	.	1	.	.	1	0	0	0	.	.	.	.	.
F2-437	.	.	.	.	.	.	.	2	.	2	.	.	.	0	0	.	.	.	.	.	.	.	.	2	2	.	.	1	1	.	.	0	.	0	.	.	.	1	.	.	1	2	2	1	.	.	.	.	.
F2-438	.	.	.	.	.	.	.	1	.	1	.	.	.	1	1	.	.	.	.	.	.	.	.	0	0	.	.	1	1	.	.	0	.	0	.	.	.	1	.	.	1	1	1	.	.	.	.	.	.
F2-439	1	0	0	0	0	1	1	2	2	2	2	2	2	2	2	2	0	1	2	2	2	2	1	1	1	2	1	1	1	1	0	0	0	0	0	0	0	0	1	1	0	0	0	0	0	0	1	2	1
F2-440	0	0	0	0	1	1	1	1	1	0	0	0	0	0	1	1	2	0	0	1	1	1	1	1	1	1	1	0	1	1	1	2	1	0	0	0	0	2	1	1	1	0	0	0	0	0	0	1	0
F2-441	.	.	.	.	.	.	.	1	.	1	.	.	.	2	2	.	.	.	.	.	.	.	.	1	1	.	.	1	1	.	.	0	.	0	.	.	.	0	.	.	1	1	1	1	.	.	.	.	.
F2-442	.	.	.	.	.	.	.	1	.	1	.	.	.	1	1	.	.	.	.	.	.	.	.	0	0	.	.	2	2	.	.	2	.	2	.	.	.	1	.	.	1	2	2	1	.	.	.	.	.
F2-443	.	.	.	.	.	.	.	0	.	0	.	.	.	1	1	.	.	.	.	.	.	.	.	0	0	.	.	1	1	.	.	0	.	0	.	.	.	1	.	.	1	0	0	1	.	.	.	.	.
F2-444	0	1	1	1	2	1	1	0	0	1	2	2	2	2	2	1	2	0	0	0	0	1	1	1	0	0	0	1	1	1	1	1	1	2	2	2	2	0	1	2	2	1	1	0	0	0	0	0	1
F2-445	1	2	2	2	1	1	0	0	0	0	1	1	1	1	1	1	0	2	2	2	2	2	2	1	2	2	2	2	2	2	1	1	1	1	1	1	1	0	1	1	0	1	1	1	1	1	1	1	1
F2-446	.	.	.	.	.	.	.	1	.	1	.	.	.	1	1	.	.	.	.	.	.	.	.	2	2	.	.	1	1	.	.	0	.	0	.	.	.	2	.	.	2	2	2	2	.	.	.	.	.
F2-447	1	1	1	0	0	0	0	0	0	0	0	1	1	1	1	1	0	0	1	1	2	1	1	2	1	1	1	2	2	2	2	2	1	1	1	1	1	0	0	1	0	0	0	0	0	1	1	1	1
F2-448	.	.	.	.	.	.	.	0	.	0	.	.	.	0	0	.	.	.	.	.	.	.	.	1	1	.	.	0	0	.	.	0	.	0	.	.	.	1	.	.	1	0	0	0	.	.	.	.	.
F2-449	.	.	.	.	.	.	.	2	.	2	.	.	.	1	1	.	.	.	.	.	.	.	.	0	0	.	.	0	0	.	.	1	.	1	.	.	.	1	.	.	.	0	1	1	.	.	.	.	.
F2-450	.	.	.	.	.	.	.	0	.	0	.	.	.	1	1	.	.	.	.	.	.	.	.	0	0	.	.	1	1	.	.	1	.	1	.	.	.	2	.	.	2	1	1	1	.	.	.	.	.
F2-451	.	.	.	.	.	.	.	1	.	1	.	.	.	1	0	.	.	.	.	.	.	.	.	2	2	.	.	1	1	.	.	2	.	2	.	.	.	1	.	.	1	2	2	2	.	.	.	.	.
F2-452	.	.	.	.	.	.	.	2	.	2	.	.	.	2	2	.	.	.	.	.	.	.	.	2	2	.	.	0	0	.	.	1	.	1	.	.	.	1	.	.	1	0	0	2	.	.	.	.	.
F2-453	.	.	.	.	.	.	.	0	.	0	.	.	.	1	1	.	.	.	.	.	.	.	.	2	2	.	.	2	2	.	.	1	.	1	.	.	.	2	.	.	2	2	2	2	.	.	.	.	.
F2-454	.	.	.	.	.	.	.	0	.	0	.	.	.	0	0	.	.	.	.	.	.	.	.	2	2	.	.	0	0	.	.	1	.	1	.	.	.	0	.	.	2	2	2	2	.	.	.	.	.
F2-455	1	1	1	1	1	2	2	2	2	2	2	0	0	0	0	0	1	1	1	1	0	0	0	0	1	1	1	0	0	1	1	1	1	1	1	1	1	1	1	1	0	0	0	0	0	0	0	0	2
F2-456	.	.	.	.	.	.	.	2	.	2	.	.	.	2	2	.	.	.	.	.	.	.	.	0	0	.	.	0	0	.	.	1	.	1	.	.	.	1	.	.	2	1	2	2	.	.	.	.	.
F2-457	.	.	.	.	.	.	.	1	.	1	.	.	.	1	2	.	.	.	.	.	.	.	.	2	2	.	.	2	2	.	.	1	.	1	.	.	.	1	.	.	0	1	1	0	.	.	.	.	.
F2-458	.	.	.	.	.	.	.	1	.	1	.	.	.	1	1	.	.	.	.	.	.	.	.	1	1	.	.	0	0	.	.	2	.	2	.	.	.	2	.	.	1	0	0	0	.	.	.	.	.
F2-459	2	2	2	1	1	1	0	0	0	0	0	0	0	2	1	1	2	2	2	1	1	1	1	1	1	1	2	0	1	1	1	1	0	0	0	0	2	1	2	2	2	1	1	0	0	0	0	1	2
F2-460	.	.	.	.	.	.	.	1	.	1	.	.	.	1	1	.	.	.	.	.	.	.	.	0	0	.	.	0	0	.	.	1	.	1	.	.	.	1	.	.	1	0	0	0	.	.	.	.	.
F2-461	.	.	.	.	.	.	.	1	.	1	.	.	.	1	1	.	.	.	.	.	.	.	.	1	1	.	.	2	2	.	.	1	.	1	.	.	.	1	.	.	1	0	0	0	.	.	.	.	.
F2-462	1	0	0	0	2	0	0	0	0	0	1	2	2	2	2	2	2	0	0	0	1	1	1	2	2	2	1	2	2	1	1	1	0	0	1	1	1	0	1	1	1	1	1	1	2	2	2	2	0
F2-463	2	2	2	2	2	2	2	1	1	1	1	1	1	1	1	1	1	0	0	0	1	1	1	0	0	0	1	1	0	1	1	2	1	1	1	1	1	0	1	1	1	1	1	1	1	1	1	0	2
F2-464	.	.	.	.	.	.	.	0	.	0	.	.	.	0	0	.	.	.	.	.	.	.	.	1	1	.	.	1	1	.	.	2	.	2	.	.	.	0	.	.	0	1	0	0	.	.	.	.	.
F2-465	.	.	.	.	.	.	.	1	.	1	.	.	.	1	1	.	.	.	.	.	.	.	.	0	0	.	.	0	0	.	.	0	.	0	.	.	.	1	.	.	0	0	0	0	.	.	.	.	.
F2-466	.	.	.	.	.	.	.	1	.	1	.	.	.	0	0	.	.	.	.	.	.	.	.	2	2	.	.	1	1	.	.	1	.	1	.	.	.	1	.	.	0	0	0	0	.	.	.	.	.
F2-467	2	2	2	2	2	2	2	0	0	0	0	0	1	1	1	1	0	1	1	1	1	1	1	1	1	1	1	1	0	1	1	1	1	1	1	2	2	0	0	0	0	0	0	0	0	0	0	0	1
F2-468	.	.	.	.	.	.	.	1	.	1	.	.	.	1	1	.	.	.	.	.	.	.	.	0	0	.	.	2	2	.	.	1	.	1	.	.	.	1	.	.	0	1	1	2	.	.	.	.	.
F2-469	.	.	.	.	.	.	.	0	.	0	.	.	.	0	1	.	.	.	.	.	.	.	.	0	0	.	.	0	0	.	.	0	.	0	.	.	.	2	.	.	0	1	0	0	.	.	.	.	.
F2-470	2	2	2	2	2	1	1	0	0	0	0	0	0	0	0	1	2	2	1	1	1	2	2	2	2	2	1	1	2	1	1	2	2	2	1	1	1	1	1	2	2	1	1	1	1	1	1	1	1
F2-471	.	.	.	.	.	.	.	0	.	0	.	.	.	0	0	.	.	.	.	.	.	.	.	1	1	.	.	0	0	.	.	1	.	1	.	.	.	1	.	.	0	0	0	0	.	.	.	.	.
F2-472	.	.	.	.	.	.	.	1	.	1	.	.	.	0	0	.	.	.	.	.	.	.	.	2	2	.	.	1	1	.	.	1	.	1	.	.	.	0	.	.	1	1	0	1	.	.	.	.	.
F2-473	1	1	1	1	1	2	2	1	1	0	0	0	0	0	0	1	2	0	0	0	1	1	1	1	1	1	0	1	2	1	1	2	1	1	1	1	0	0	0	0	0	1	1	1	1	1	1	1	1
F2-474	.	.	.	.	.	.	.	1	.	1	.	.	.	1	1	.	.	.	.	.	.	.	.	0	0	.	.	.	.	.	.	0	.	0	.	.	.	1	.	.	.	2	2	2	.	.	.	.	.
F2-475	.	.	.	.	.	.	.	0	.	0	.	.	.	0	0	.	.	.	.	.	.	.	.	0	0	.	.	1	1	.	.	0	.	0	.	.	.	2	.	.	1	1	1	1	.	.	.	.	.
F2-476	.	.	.	.	.	.	.	1	.	1	.	.	.	2	2	.	.	.	.	.	.	.	.	1	1	.	.	2	2	.	.	1	.	1	.	.	.	2	.	.	0	2	2	2	.	.	.	.	.
F2-477	.	.	.	.	.	.	.	0	.	0	.	.	.	0	0	.	.	.	.	.	.	.	.	0	0	.	.	0	0	.	.	1	.	1	.	.	.	1	.	.	2	1	1	1	.	.	.	.	.
F2-478	1	1	1	1	1	1	1	1	1	1	1	1	1	1	1	1	1	1	1	1	1	1	2	2	1	1	1	2	2	1	1	0	1	1	1	0	0	0	2	2	1	1	1	1	1	1	1	1	1
F2-479	.	.	.	.	.	.	.	0	.	0	.	.	.	2	2	.	.	.	.	.	.	.	.	2	2	.	.	1	1	.	.	1	.	1	.	.	.	1	.	.	1	1	1	1	.	.	.	.	.
F2-480	.	.	.	.	.	.	.	0	.	0	.	.	.	1	1	.	.	.	.	.	.	.	.	0	0	.	.	1	1	.	.	1	.	1	.	.	.	1	.	.	1	1	1	1	.	.	.	.	.
F2-481	.	.	.	.	.	.	.	0	.	0	.	.	.	1	1	.	.	.	.	.	.	.	.	0	0	.	.	0	0	.	.	0	.	0	.	.	.	1	.	.	0	1	1	.	.	.	.	.	.
F2-482	.	.	.	.	.	.	.	1	.	1	.	.	.	1	1	.	.	.	.	.	.	.	.	1	1	.	.	2	2	.	.	0	.	0	.	.	.	2	.	.	1	1	1	1	.	.	.	.	.
F2-483	.	.	.	.	.	.	.	1	.	1	.	.	.	1	1	.	.	.	.	.	.	.	.	1	1	.	.	1	1	.	.	0	.	0	.	.	.	1	.	.	0	1	1	1	.	.	.	.	.
F2-484	.	.	.	.	.	.	.	1	.	1	.	.	.	1	1	.	.	.	.	.	.	.	.	2	2	.	.	2	2	.	.	2	.	2	.	.	.	2	.	.	1	0	0	1	.	.	.	.	.
F2-485	.	.	.	.	.	.	.	1	.	2	.	.	.	2	2	.	.	.	.	.	.	.	.	0	0	.	.	1	1	.	.	2	.	2	.	.	.	2	.	.	0	1	1	0	.	.	.	.	.
F2-486	.	.	.	.	.	.	.	1	.	2	.	.	.	2	2	.	.	.	.	.	.	.	.	2	2	.	.	0	0	.	.	1	.	1	.	.	.	1	.	.	1	1	1	1	.	.	.	.	.
F2-487	.	.	.	.	.	.	.	1	.	1	.	.	.	1	1	.	.	.	.	.	.	.	.	1	1	.	.	1	1	.	.	0	.	0	.	.	.	1	.	.	0	0	0	0	.	.	.	.	.
F2-488	.	.	.	.	.	.	.	1	.	0	.	.	.	0	0	.	.	.	.	.	.	.	.	1	1	.	.	0	0	.	.	1	.	1	.	.	.	1	.	.	1	1	1	2	.	.	.	.	.
F2-489	1	1	1	1	1	1	1	2	2	0	2	2	2	2	2	1	0	0	1	1	1	1	1	2	1	1	1	0	0	1	1	2	1	0	0	0	1	1	2	2	2	2	2	2	2	2	1	1	2
F2-490	.	.	.	.	.	.	.	1	.	0	.	.	.	1	1	.	.	.	.	.	.	.	.	0	0	.	.	0	0	.	.	1	.	1	.	.	.	1	.	.	0	1	1	1	.	.	.	.	.
F2-491	.	.	.	.	.	.	.	1	.	2	.	.	.	1	1	.	.	.	.	.	.	.	.	2	2	.	.	1	1	.	.	1	.	1	.	.	.	1	.	.	1	0	0	.	.	.	.	.	.
F2-492	.	.	.	.	.	.	.	0	.	0	.	.	.	0	2	.	.	.	.	.	.	.	.	2	2	.	.	2	2	.	.	2	.	2	.	.	.	1	.	.	0	0	0	.	.	.	.	.	.
F2-493	.	.	.	.	.	.	.	1	.	1	.	.	.	0	2	.	.	.	.	.	.	.	.	2	2	.	.	2	2	.	.	1	.	1	.	.	.	2	.	.	2	2	2	2	.	.	.	.	.
F2-494	2	1	1	1	1	1	1	0	0	0	0	1	1	1	1	1	2	2	1	1	1	1	2	2	2	2	1	0	0	0	0	0	2	2	2	2	1	0	2	2	2	2	1	1	1	1	1	1	1
F2-495	2	2	2	1	1	1	1	1	1	1	1	1	1	1	1	2	2	2	1	1	1	1	1	1	1	0	0	2	2	1	1	0	2	2	2	2	2	2	2	2	1	1	1	1	1	1	1	0	1
F2-496	0	1	0	0	0	0	0	0	0	0	1	1	1	1	1	1	2	2	1	1	1	1	1	0	0	0	0	0	0	0	0	1	1	1	1	1	1	0	1	1	0	0	0	0	0	1	1	1	2
F2-497	.	.	.	.	.	.	.	0	.	0	.	.	.	0	2	.	.	.	.	.	.	.	.	1	1	.	.	2	2	.	.	1	.	1	.	.	.	1	.	.	0	0	0	0	.	.	.	.	.
F2-498	.	.	.	.	.	.	.	1	.	1	.	.	.	0	2	.	.	.	.	.	.	.	.	1	1	.	.	2	2	.	.	2	.	2	.	.	.	1	.	.	1	2	2	1	.	.	.	.	.
F2-499	.	.	.	.	.	.	.	1	.	2	.	.	.	0	2	.	.	.	.	.	.	.	.	2	2	.	.	2	2	.	.	2	.	2	.	.	.	1	.	.	0	1	1	1	.	.	.	.	.
F2-500	.	.	.	.	.	.	.	0	.	0	.	.	.	1	1	.	.	.	.	.	.	.	.	2	2	.	.	1	1	.	.	1	.	1	.	.	.	1	.	.	1	0	0	0	.	.	.	.	.
[truncated: 74 more columns]
