# Supplementary material for: Quantitative Trait Locus and Haplotype Analyses of Wild and Crop-Mimic Traits in U.S. Weedy Rice
Source: G3 (Bethesda). 2013 Jun 1;3(6):1049–59. doi: 10.1534/g3.113.006395 (PMC3689802; doi:10.1534/g3.113.006395)
Supplement: Supporting Information [file supp_g3.113.006395_TableS6.xlsx]

## Sheet: Table S6
Table S6 Genotyping data for markers used to define haplotypes for the 14 QTL cluster regions in 28 U.S. weedy and 14 wild rice lines.
Cluster		CL1.1				CL1.2			CL2			CL3			CL4.1			CL4.2			CL5			CL6.1			CL6.2			CL7.1				CL7.2			CL8.1			CL8.2			CL9
Study ID	RM5964	RM5972	RM9	RM315	RM472	RM11988	RM3520	RM341	RM5363	RM318	RM4108	RM545	RM232	RM6156	RM16757	RM1359	RM17044	RM252	RM241	RM13	RM169	RM249	RM204	RM402	RM8225	RM3827	RM5314	RM7243	RM1253	RID12	RM6018	RM3635	RM346	RM6403	RM248	RM38	RM3778	RM6208	RM515	RM6765	RM264	RM5799	RM5515	RM296
EM93-1	1	1	1	1	1	1	1	1	1	1	1	1	1	1	1	1	1	1	1	1	1	1	1	1	1	1	1	1	1	1	1	1	1	1	1	1	1	1	1	1	1	1	1	1
US1	2	2	2	2	2	2	2	2	2	2	2	2	2	2	2	2	2	2	2	2	2	2	2	2	2	2	2	2	2	2	2	2	2	2	2	2	2	2	2	2	2	2	2	2
R01	2	1	1	3	2	1	1	4	1	1	2	1	3	4	4	1	1	3	1	1	1	4	2	2	2	1	1	1	1	2	2	1	1	1	1	2	1	1	3	3	1	1	1	1
R02	2	2	2	2	2	2	2	2	1	1	1	2	2	1	1	2	2	3	2	1	1	1	1	1	1	1	1	1	1	2	1	3	2	1	1	1	1	1	2	1	1	2	2	2
R03	2	2	2	2	2	2	2	2	2	2	6	2	2	2	2	2	2	3	2	2	1	2	2	2	2	2	2	2	2	2	2	2	2	1	2	2	1	2	2	2	2	2	2	2
R04	2	1	1	4	2	1	1	3	1	1	1	1	2	4	4	1	1	1	1	1	1	1	1	1	1	1	1	1	1	2	1	3	2	1	1	1	1	1	1	1	1	1	1	2
R05	2	2	2	3	2	2	2	2	1	2	1	2	1	2	2	2	2	3	2	2	1	2	2	2	2	2	2	2	2	2	2	2	2	1	1	3	2	2	2	2	1	2	2	2
R06	2	1	1	4	2	1	1	3	1	1	1	1	1	4	4	1	1	1	1	1	2	1	1	1	1	1	1	1	1	2	1	3	2	1	1	1	1	1	1	1	1	1	1	1
R07	2	2	2	2	1	2	1	1	2	2	1	2	2	1	1	1	1	1	1	2	1	1	2	2	2	2	1	1	2	2	2	2	2	1	1	1	1	1	2	1	2	2	2	2
R08	2	1	1	2	2	1	1	1	2	2	1	2	2	4	4	1	1	2	1	2	2	1	1	1	1	1	1	1	1	2	1	3	2	1	1	1	1	1	2	1	2	2	2	2
R09	2	2	2	2	2	1	1	3	1	1	1	1	1	1	1	1	1	1	1	4	3	1	2	2	2	2	1	1	1	2	2	2	1	1	1	1	1	1	1	1	1	1	1	1
R10	2	1	1	2	2	2	2	2	2	2	2	1	1	4	4	1	1	3	1	2	2	1	2	2	2	1	1	1	2	2	2	2	2	1	2	2	1	2	2	1	2	2	2	2
R11	2	2	2	2	2	2	2	2	1	2	1	2	2	2	2	2	2	1	1	1	3	2	2	2	2	2	2	2	2	2	2	2	2	1	1	2	1	2	2	2	2	1	1	2
R12	2	1	1	2	2	1	1	1	1	1	3	1	1	4	4	1	1	1	1	1	2	3	1	1	1	1	1	1	1	2	1	3	2	1	1	1	1	1	1	1	1	1	1	1
R13	1	2	2	2	2	2	2	1	1	2	2	1	2	2	2	2	2	2	2	1	3	2	2	2	2	1	1	1	2	2	2	2	2	2	3	2	1	2	2	2	2	2	2	2
R14	2	1	1	4	2	1	1	1	1	1	1	1	1	4	4	1	1	1	1	4	3	3	1	1	1	1	1	1	1	2	2	3	1	1	1	1	1	1	2	3	1	1	2	1
R15	1	2	2	2	2	2	2	1	1	2	2	1	2	2	2	2	2	2	2	4	3	2	2	2	2	1	1	1	2	2	2	2	2	2	3	2	1	2	2	2	2	2	2	2
R16	1	2	2	2	2	2	2	1	1	2	2	1	2	2	2	2	2	2	2	2	1	2	2	2	2	1	1	1	2	2	2	2	2	2	3	2	1	2	2	2	2	2	2	2
R17	2	1	1	4	2	1	1	1	1	1	1	1	1	4	4	1	1	1	1	1	1	1	1	1	1	1	1	1	1	2	1	3	2	1	1	1	1	1	1	3	1	1	2	1
R18	2	2	2	3	2	2	2	2	1	2	1	2	1	2	2	2	2	2	2	2	1	2	2	2	2	2	2	2	2	2	2	2	2	1	1	3	2	2	2	2	1	2	2	2
R19	2	1	1	2	2	1	1	1	1	1	1	1	1	4	4	1	1	1	1	1	1	3	1	1	1	1	1	1	1	2	1	3	2	1	1	1	1	1	1	1	1	1	1	1
R20	2	1	1	2	2	1	1	1	1	1	3	1	1	4	4	1	1	1	1	2	3	1	1	1	1	1	1	1	1	2	2	3	1	1	1	1	1	1	1	3	1	1	1	1
R21	2	1	1	2	2	1	1	1	1	1	1	1	1	4	4	1	1	1	1	1	3	1	1	1	1	1	1	1	1	2	2	2	1	1	1	1	1	1	2	3	1	1	1	1
R22	2	1	1	2	2	1	1	1	1	1	1	1	1	4	4	1	1	1	1	2	3	1	1	1	1	1	1	1	1	2	2	3	1	1	1	1	1	1	2	3	1	1	2	1
R23	2	1	1	2	2	1	1	1	1	1	1	1	1	4	4	1	1	1	1	2	3	1	1	1	1	1	1	1	1	2	2	3	1	1	1	3	1	1	2	1	1	1	2	1
R24	2	1	1	2	2	1	1	1	1	1	1	1	1	4	4	1	1	1	1	2	3	1	1	1	1	1	1	1	1	2	2	3	1	1	1	1	1	1	2	3	1	1	2	1
R25	2	1	1	2	2	1	1	1	1	1	1	1	1	4	4	1	1	2	1	1	1	1	1	1	1	1	1	1	1	2	1	3	3	1	1	1	1	1	1	1	1	1	3	3
R26	2	1	1	2	2	1	1	1	1	1	1	1	1	3	3	1	1	1	1	1	3	3	1	1	1	1	1	1	1	2	2	3	2	1	1	1	1	1	2	3	1	2	3	1
R27	2	1	1	2	2	1	1	1	1	1	1	1	1	4	4	1	1	1	1	4	3	1	1	1	1	1	1	1	1	2	2	3	1	1	1	1	1	1	2	1	1	2	1	1
W01	3	3	4	3	3	3	4	5	1	3	4	1	4	1	1	2	2	2	4	6	4	6	3	3	3	2	3	3	3	2	2	4	3	3	5	3	1	3	3	1	3	2	3	4
W02	2	2	2	1	1	1	3	5	1	4	4	2	2	2	2	1	1	2	3	5	3	5	1	1	1	1	1	1	2	2	2	3	3	1	1	2	1	3	3	1	3	1	3	3
W03	1	1	1	1	1	2	4	1	2	3	5	2	4	2	2	2	2	3	1	3	1	6	1	1	3	2	2	2	1	2	2	1	2	2	3	3	1	1	2	3	3	2	1	2
W04	2	2	2	1	1	1	4	3	2	2	3	2	2	3	3	2	2	2	3	1	1	1	2	2	2	1	1	1	1	2	2	3	1	2	1	2	4	1	2	1	2	2	2	1
W05	1	2	2	1	2	2	4	3	2	2	6	2	2	2	2	2	2	2	3	3	2	2	2	2	2	2	1	1	1	2	1	3	3	1	1	4	4	2	2	1	2	2	2	1
W06	2	2	2	1	1	1	4	3	2	2	3	2	2	3	3	2	2	2	3	1	1	1	2	2	2	1	1	1	1	2	2	3	1	2	1	2	4	1	2	1	2	2	2	1
W07	1	1	1	2	2	2	3	1	2	3	5	3	2	2	2	2	2	2	1	2	1	6	1	1	1	2	2	2	2	2	2	1	2	1	3	2	3	1	2	2	3	1	1	4
W08	2	2	3	2	1	2	1	2	2	2	1	2	3	2	2	2	2	2	2	3	2	2	2	2	3	1	1	1	2	2	2	3	3	1	2	2	3	1	2	1	1	2	2	1
W09	2	2	3	2	1	2	1	2	2	2	1	2	3	2	2	2	2	2	2	3	2	1	2	2	3	2	1	1	2	2	2	3	3	1	2	2	3	1	2	1	1	2	2	1
W10	2	2	3	2	1	2	3	2	2	2	1	2	1	2	2	2	2	2	2	2	2	2	2	2	2	2	1	1	2	2	2	3	3	1	2	2	1	1	2	1	1	2	2	1
W11	2	2	2	1	2	2	1	3	1	1	3	2	2	4	4	2	2	3	2	2	3	2	1	1	1	2	1	1	2	2	2	3	2	1	4	4	2	3	2	2	4	2	1	2
W12	2	1	1	1	2	2	1	3	1	3	1	2	2	1	1	2	2	3	2	2	2	2	2	2	1	2	1	1	2	1	1	3	2	1	2	2	1	1	1	1	4	1	1	2
W13	2	1	1	1	2	2	1	3	1	3	1	2	2	1	1	2	2	3	2	2	2	2	2	2	1	2	1	1	2	1	1	3	2	1	2	2	1	1	1	1	4	1	1	2
W14	1	1	1	1	2	1	1	1	1	1	6	1	3	1	1	1	1	2	1	2	3	2	2	2	1	2	1	1	2	1	1	3	3	1	1	2	1	3	3	1	1	1	1	2
Note: EM93-1- and US1-like genotpes were coded as 1 and 2, respectively. Other genotypes were coded as numbers based on molecular size differences.
